# Supplementary material for: 2,2′:4,4′′:4′,4′′′-Quaterpyridine: synthesis, crystal-structure description, and Hirshfeld surface analysis
Source: Acta Crystallogr E Crystallogr Commun. 2023 Mar 21;79(Pt 4):356–60. doi: 10.1107/S2056989023002426 (PMC10088308; doi:10.1107/S2056989023002426)
Supplement: Supplementary file 1 [file e-79-00356-sup1.cif]

##############################################################################
#                                                                            #
# This CIF contains the data in a paper accepted for publication in          #
# Acta Crystallographica Section E. It conforms to the requirements of       #
# Notes for Authors for Acta Crystallographica Section E, and has been       #
# peer reviewed under the auspices of the IUCr Commission on Journals.       #
#                                                                            #
# Full details of the Crystallographic Information File format               #
# are given in the paper "The Crystallographic Information File (CIF):       #
# a New Standard Archive File for Crystallography" by S. R. Hall, F. H.      #
# Allen and I. D. Brown [Acta Cryst. (1991), A47, 655-685].                  #
#                                                                            #
# The current version of the core CIF dictionary is obtainable from          #
# ftp://ftp.iucr.org/pub/cif_core.dic.                                       #
#                                                                            #
# Software is freely available for graphical display of the structure(s)     #
# in this CIF. For information consult the CIF software page                 #
# http://www.iucr.org/resources/cif/software.                                #
#                                                                            #
# This file may be used for bona fide research purposes within the           #
# scientific community so long as proper attribution is given to the journal # 
# article from which it was obtained.                                        #
#                                                                            #
##############################################################################
data_I
_audit_creation_method
;
Olex2 1.2
(compiled 2018.05.29 svn.r3508 for OlexSys, GUI svn.r5506)
;
_journal_date_recd_electronic     2022-11-08
_journal_date_accepted     2023-03-13
_journal_name_full     'Acta Crystallographica, Section E'
_journal_year     2023
_journal_volume     79
_journal_issue      4
_journal_page_first     0
_journal_page_last     0
_journal_paper_category     GO
_journal_paper_doi     10.1107/S2056989023002426
_journal_coeditor_code     ZN2024
_publ_contact_author_name     'Craig C. Robertson'
_publ_contact_author_address
;
Department of Chemistry, Dainton Building, University of Sheffield, Brook Hill, Sheffield S3 7HF, UK
;
_publ_contact_author_email     'craig.robertson@sheffield.ac.uk'
_publ_contact_author_fax     ?
_publ_contact_author_phone     '0114 22 29373'
_publ_section_title
;
2,2':4,4'':4',4'''-Quaterpyridine: synthesis, crystal-structure description, and
Hirshfeld surface analysis
;
loop_
    _publ_author_name
    _publ_author_footnote
    _publ_author_address
    'Aderinto, Stephen O.' .
;
Department of Chemistry, Dainton Building, University of Sheffield, Brook Hill,
Sheffield S3 7HF, UK
;
    'Thomas, Jim A.' .
;
Department of Chemistry, Dainton Building, University of Sheffield, Brook Hill,
Sheffield S3 7HF, UK
;
    'Robertson, Craig C.' .
;
Department of Chemistry, Dainton Building, University of Sheffield, Brook Hill,
Sheffield S3 7HF, UK
;
_publ_section_synopsis
;
The title compound, 2,2':4,4'':4',4'''-quaterpyridine (Qtpy), C~20~H~14~N~4~,
crystallizes in the triclinic <i>P</i>\=1 space group and has half of the
molecule in the asymmetric unit, corresponding to 4,4'-bipyridine (4,4'-bpy)
that serves as the building block for the molecule.
;
_chemical_name_systematic
;
2,2':4,4'':4',4'''-Quaterpyridine
;
_chemical_name_common     ?
_chemical_formula_moiety     'C20 H14 N4'
_chemical_formula_sum     'C20 H14 N4'
_chemical_formula_iupac     'C20 H14 N4'
_chemical_formula_weight     310.35
_chemical_melting_point     ?
_space_group_crystal_system     triclinic
_space_group_name_H-M_alt     'P -1'
_space_group_name_Hall     '-P 1'
loop_
    _space_group_symop_operation_xyz
    'x, y, z'
    '-x, -y, -z'
_cell_length_a     3.7794(9)
_cell_length_b     9.132(2)
_cell_length_c     11.115(3)
_cell_angle_alpha     106.477(2)
_cell_angle_beta     96.768(2)
_cell_angle_gamma     92.720(2)
_cell_volume     363.98(15)
_cell_formula_units_Z     1
_cell_measurement_reflns_used     1538
_cell_measurement_theta_min     2.33
_cell_measurement_theta_max     27.14
_cell_measurement_temperature     110.0(10)
_exptl_crystal_description     plate
_exptl_crystal_colour     colourless
_exptl_crystal_size_max     0.4
_exptl_crystal_size_mid     0.35
_exptl_crystal_size_min     0.15
_exptl_crystal_density_diffrn     1.416
_exptl_crystal_density_meas     ?
_exptl_crystal_density_method     ?
_exptl_crystal_F_000     162
_exptl_absorpt_coefficient_mu     0.087
_exptl_absorpt_correction_type     multi-scan
_exptl_absorpt_process_details
;
(SADABS; Krause et al., 2016)
;
_exptl_absorpt_correction_T_min     0.6890
_exptl_absorpt_correction_T_max     0.7456
_diffrn_ambient_temperature     109.990(10)
_diffrn_source     ?
_diffrn_radiation_type     MoK\a
_diffrn_radiation_wavelength     0.71073
_diffrn_measurement_device_type     'Bruker APEXII CCD'
_diffrn_measurement_method     '\f and \w scans'
_diffrn_detector_area_resol_mean     ?
_diffrn_reflns_number     6826
_diffrn_reflns_av_R_equivalents     0.0357
_diffrn_reflns_av_unetI/netI     0.0452
_diffrn_reflns_theta_min     1.929
_diffrn_reflns_theta_max     27.253
_diffrn_reflns_theta_full     25.242
_diffrn_measured_fraction_theta_max     0.998
_diffrn_measured_fraction_theta_full     1.000
_diffrn_reflns_limit_h_min     -4
_diffrn_reflns_limit_h_max     4
_diffrn_reflns_limit_k_min     -11
_diffrn_reflns_limit_k_max     11
_diffrn_reflns_limit_l_min     -14
_diffrn_reflns_limit_l_max     14
_diffrn_standards_number     0
_refine_special_details
;
A crystal with dimensions 0.1 x 0.3 x 0.3?mm was selected and intensity data was
 collected on a Bruker SMART APEX-II CCD diffractometer operating with a MoK\a
 sealed-tube X-ray source of the crystal mounted in fomblin oil on a MicroMount
 (MiTeGen, USA) and cooled to 110?K in a stream of cold nitrogen gas using an
 Oxford Cryosystems 700 Cryostream. Data were corrected for absorption using
 empirical methods (SADABS; Bruker, 2016) based upon symmetry equivalent
 reflections combined with measurements at different azimuthal angles (Krause et
 al., 2015). The crystal structures were solved and refined against F2 values
 using ShelXT (Sheldrick, 2015a) for solution and ShelXL (Sheldrick, 2015b) for
 refinement accessed via the Olex2 program (Dolomanov et al., 2009).
 Non-hydrogen atoms were refined anisotropically.
The Qtpy structure displayed here has been refined anisotropically with Final R
 indexes [I>2\s (I)] value of 0.0473.
;
_reflns_number_total     1617
_reflns_number_gt     1176
_reflns_threshold_expression     'I > 2\s(I)'
_refine_ls_structure_factor_coef     Fsqd
_refine_ls_matrix_type     full
_refine_ls_R_factor_all     0.0705
_refine_ls_R_factor_gt     0.0473
_refine_ls_wR_factor_gt     0.1112
_refine_ls_wR_factor_ref     0.1254
_refine_ls_goodness_of_fit_ref     1.070
_refine_ls_restrained_S_all     1.070
_refine_ls_number_reflns     1617
_refine_ls_number_parameters     109
_refine_ls_number_restraints     0
_refine_ls_hydrogen_treatment     constr
_refine_ls_weighting_scheme     calc
_refine_ls_weighting_details
              'w=1/[\s^2^(Fo^2^)+(0.0544P)^2^+0.0983P] where P=(Fo^2^+2Fc^2^)/3'
_atom_sites_solution_hydrogens     geom
_atom_sites_solution_primary     dual
_atom_sites_solution_secondary     ?
_refine_ls_shift/su_max     0.000
_refine_ls_shift/su_mean     0.000
_refine_diff_density_max     0.321
_refine_diff_density_min     -0.272
_refine_ls_extinction_method     none
_refine_ls_extinction_coef     .
loop_
    _atom_type_symbol
    _atom_type_description
    _atom_type_scat_dispersion_real
    _atom_type_scat_dispersion_imag
    _atom_type_scat_source
    'C' 'C' 0.0033 0.0016
                         'International Tables Vol C Tables 4.2.6.8 and 6.1.1.4'
    'H' 'H' 0.0000 0.0000
                         'International Tables Vol C Tables 4.2.6.8 and 6.1.1.4'
    'N' 'N' 0.0061 0.0033
                         'International Tables Vol C Tables 4.2.6.8 and 6.1.1.4'
_computing_data_collection
;
APEX2 (Bruker, 2016)
;
_computing_cell_refinement
;
SAINT V8.38A (Bruker, 2016)
;
_computing_data_reduction
;
SAINT V8.38A (Bruker, 2016)
;
_computing_structure_solution     '<i>SHELXT</i> (Sheldrick, 2015b)'
_computing_structure_refinement
;
SHELXL (Sheldrick, 2015b)
;
_computing_molecular_graphics
;
Olex2 (Dolomanov <i>et al.</i>,  2009)
;
_computing_publication_material
;
Olex2 (Dolomanov <i>et al.</i>,  2009)
;
loop_
    _atom_site_type_symbol
    _atom_site_label
    _atom_site_fract_x
    _atom_site_fract_y
    _atom_site_fract_z
    _atom_site_U_iso_or_equiv
    _atom_site_adp_type
    _atom_site_calc_flag
    _atom_site_occupancy
    _atom_site_disorder_assembly
    _atom_site_disorder_group
    N N1 0.0725(4) 0.34513(15) 0.36534(13) 0.0199(3) Uani d 1 . .
    N N10 0.5896(4) 0.98051(16) 0.15939(14) 0.0255(4) Uani d 1 . .
    C C2 0.0647(4) 0.48982(18) 0.43797(14) 0.0172(4) Uani d 1 . .
    C C3 0.1688(4) 0.61573(18) 0.40043(15) 0.0181(4) Uani d 1 . .
    H H3 0.163519 0.716337 0.455210 0.022 Uiso calc 1 . .
    C C4 0.2805(4) 0.59466(18) 0.28298(15) 0.0177(4) Uani d 1 . .
    C C5 0.2848(4) 0.44507(18) 0.20739(15) 0.0190(4) Uani d 1 . .
    H H5 0.357380 0.425003 0.125703 0.023 Uiso calc 1 . .
    C C6 0.1820(4) 0.32596(18) 0.25263(15) 0.0206(4) Uani d 1 . .
    H H6 0.189793 0.224202 0.200326 0.025 Uiso calc 1 . .
    C C7 0.3904(4) 0.72786(18) 0.24004(15) 0.0181(4) Uani d 1 . .
    C C8 0.5635(4) 0.86115(18) 0.32469(16) 0.0213(4) Uani d 1 . .
    H H8 0.616125 0.868956 0.412099 0.026 Uiso calc 1 . .
    C C9 0.6585(5) 0.98241(19) 0.28053(16) 0.0238(4) Uani d 1 . .
    H H9 0.779673 1.072268 0.339663 0.029 Uiso calc 1 . .
    C C11 0.4220(5) 0.85210(19) 0.07885(17) 0.0240(4) Uani d 1 . .
    H H11 0.370005 0.847837 -0.007860 0.029 Uiso calc 1 . .
    C C12 0.3199(4) 0.72498(19) 0.11441(16) 0.0213(4) Uani d 1 . .
    H H12 0.201979 0.636146 0.052993 0.026 Uiso calc 1 . .
loop_
    _atom_site_aniso_label
    _atom_site_aniso_U_11
    _atom_site_aniso_U_22
    _atom_site_aniso_U_33
    _atom_site_aniso_U_12
    _atom_site_aniso_U_13
    _atom_site_aniso_U_23
    N1 0.0216(8) 0.0177(7) 0.0212(8) 0.0007(6) 0.0036(6) 0.0068(6)
    N10 0.0314(9) 0.0205(8) 0.0279(9) 0.0025(6) 0.0094(7) 0.0102(7)
    C2 0.0159(8) 0.0174(8) 0.0187(9) 0.0013(6) -0.0005(6) 0.0073(7)
    C3 0.0179(9) 0.0161(8) 0.0205(9) -0.0001(6) 0.0010(7) 0.0068(7)
    C4 0.0150(8) 0.0174(8) 0.0212(9) -0.0003(6) 0.0003(6) 0.0073(7)
    C5 0.0190(9) 0.0210(9) 0.0178(9) 0.0001(7) 0.0028(7) 0.0071(7)
    C6 0.0235(9) 0.0163(8) 0.0215(9) 0.0016(7) 0.0037(7) 0.0042(7)
    C7 0.0175(9) 0.0174(8) 0.0218(9) 0.0032(6) 0.0058(7) 0.0082(7)
    C8 0.0234(9) 0.0207(9) 0.0210(9) 0.0018(7) 0.0041(7) 0.0076(7)
    C9 0.0266(10) 0.0188(9) 0.0253(9) -0.0003(7) 0.0049(7) 0.0051(7)
    C11 0.0293(10) 0.0227(9) 0.0220(9) 0.0031(7) 0.0065(7) 0.0085(7)
    C12 0.0246(9) 0.0186(9) 0.0212(9) -0.0003(7) 0.0041(7) 0.0067(7)
_geom_special_details
;
 All esds (except the esd in the dihedral angle between two l.s. planes)
 are estimated using the full covariance matrix.  The cell esds are taken
 into account individually in the estimation of esds in distances, angles
 and torsion angles; correlations between esds in cell parameters are only
 used when they are defined by crystal symmetry.  An approximate (isotropic)
 treatment of cell esds is used for estimating esds involving l.s. planes.
;
loop_
    _geom_bond_atom_site_label_1
    _geom_bond_atom_site_label_2
    _geom_bond_site_symmetry_2
    _geom_bond_distance
    _geom_bond_publ_flag
    N1 C2 . 1.343(2) ?
    N1 C6 . 1.333(2) ?
    N10 C9 . 1.336(2) ?
    N10 C11 . 1.333(2) ?
    C2 C2 2_566 1.482(3) ?
    C2 C3 . 1.385(2) ?
    C3 H3 . 0.9500 ?
    C3 C4 . 1.384(2) ?
    C4 C5 . 1.388(2) ?
    C4 C7 . 1.486(2) ?
    C5 H5 . 0.9500 ?
    C5 C6 . 1.379(2) ?
    C6 H6 . 0.9500 ?
    C7 C8 . 1.387(2) ?
    C7 C12 . 1.383(2) ?
    C8 H8 . 0.9500 ?
    C8 C9 . 1.381(2) ?
    C9 H9 . 0.9500 ?
    C11 H11 . 0.9500 ?
    C11 C12 . 1.381(2) ?
    C12 H12 . 0.9500 ?
loop_
    _geom_angle_atom_site_label_1
    _geom_angle_atom_site_label_2
    _geom_angle_atom_site_label_3
    _geom_angle_site_symmetry_1
    _geom_angle_site_symmetry_3
    _geom_angle
    _geom_angle_publ_flag
    C6 N1 C2 . . 117.10(13) ?
    C11 N10 C9 . . 116.52(14) ?
    N1 C2 C2 . 2_566 116.76(17) ?
    N1 C2 C3 . . 122.60(15) ?
    C3 C2 C2 . 2_566 120.64(18) ?
    C2 C3 H3 . . 120.1 ?
    C4 C3 C2 . . 119.86(15) ?
    C4 C3 H3 . . 120.1 ?
    C3 C4 C5 . . 117.50(14) ?
    C3 C4 C7 . . 120.90(15) ?
    C5 C4 C7 . . 121.60(14) ?
    C4 C5 H5 . . 120.5 ?
    C6 C5 C4 . . 119.02(15) ?
    C6 C5 H5 . . 120.5 ?
    N1 C6 C5 . . 123.91(15) ?
    N1 C6 H6 . . 118.0 ?
    C5 C6 H6 . . 118.0 ?
    C8 C7 C4 . . 121.35(15) ?
    C12 C7 C4 . . 121.41(15) ?
    C12 C7 C8 . . 117.23(14) ?
    C7 C8 H8 . . 120.4 ?
    C9 C8 C7 . . 119.30(15) ?
    C9 C8 H8 . . 120.4 ?
    N10 C9 C8 . . 123.72(16) ?
    N10 C9 H9 . . 118.1 ?
    C8 C9 H9 . . 118.1 ?
    N10 C11 H11 . . 118.2 ?
    N10 C11 C12 . . 123.68(16) ?
    C12 C11 H11 . . 118.2 ?
    C7 C12 H12 . . 120.2 ?
    C11 C12 C7 . . 119.54(16) ?
    C11 C12 H12 . . 120.2 ?
loop_
    _geom_hbond_atom_site_label_D
    _geom_hbond_atom_site_label_H
    _geom_hbond_atom_site_label_A
    _geom_hbond_site_symmetry_A
    _geom_hbond_distance_DH
    _geom_hbond_distance_HA
    _geom_hbond_distance_DA
    _geom_hbond_angle_DHA
    _geom_hbond_publ_flag
    C9 H9 N1 1_665 0.95 2.60 3.420(2) 144.4 yes
    C11 H11 N10 2_675 0.95 2.62 3.410(2) 141.1 yes
_shelx_space_group_comment
;
The symmetry employed for this shelxl refinement is uniquely defined
by the following loop, which should always be used as a source of
symmetry information in preference to the above space-group names.
They are only intended as comments.
;
_shelx_estimated_absorpt_T_min     ?
_shelx_estimated_absorpt_T_max     ?
_shelx_hkl_file
;
   2   0  -1  111.29    7.80
   2   0  -1   91.09    6.70
   2   0  -1   95.69    7.60
   2   0  -1  111.79    6.60
  -2   0   1   92.79    6.70
  -2   0   1  109.49    7.80
  -2   0   1   92.49    7.10
  -2   0   1  110.29    6.80
   4   0  -2   -1.90    3.00
  -4   0   2    0.30    3.40
  -4   0   2   -0.60    4.30
  -3   1   1   51.59    7.10
  -3   1   1   35.70    6.50
  -3   1   1   42.10    6.50
   3  -1  -1   41.60    7.60
   3  -1  -1   47.60    6.80
   3  -1  -1   48.50    6.70
  -1   1   0 4645.14  123.59
  -1   1   0 4698.13  121.39
  -1   1   0 4628.74  121.39
  -1   1   0 4629.34  123.19
  -1   1   0 4593.44  122.29
   1  -1   0 4685.53  122.29
   1  -1   0 4596.84  122.89
   1  -1   0 4709.63  121.49
   1  -1   0 4650.13  121.39
   1  -1   0 4655.33  123.89
   1   1  -1   10.90    2.50
   1   1  -1    9.90    2.00
   1   1  -1   11.20    2.50
  -1  -1   1    8.10    2.20
  -1  -1   1   10.70    2.10
  -1  -1   1   11.30    1.70
  -1  -1   1    9.70    2.50
  -1  -1   1   11.40    2.30
   3   1  -2    2.20    2.60
   3   1  -2    0.80    1.90
  -3  -1   2    1.70    2.70
  -3  -1   2    3.30    3.00
  -4   2   1   93.89   12.20
   4  -2  -1   80.19   12.50
  -2   2   0  121.49    8.80
  -2   2   0  122.89    8.60
  -2   2   0  130.09    7.00
  -2   2   0  133.59    7.10
  -2   2   0  127.79    7.90
   2  -2   0  123.69    6.90
   2  -2   0  126.19    7.00
   2  -2   0  122.99    7.70
   2  -2   0  126.69    9.40
   2  -2   0  132.39    8.60
   0   2  -1 1768.12   47.90
   0   2  -1 1784.22   49.00
   0   2  -1 1807.32   48.90
   0  -2   1 1746.53   48.90
   0  -2   1 1783.82   49.10
   0  -2   1 1825.12   49.10
   0  -2   1 1778.82   47.10
   0  -2   1 1753.32   47.80
   0  -2   1 1776.72   49.30
   0  -2   1 1810.12   47.60
   0  -2   1 1755.42   48.50
   2   2  -2  221.78   10.20
   2   2  -2  218.78   12.20
   2   2  -2  187.68   11.40
  -2  -2   2  202.88   11.10
  -2  -2   2  195.38    9.00
  -2  -2   2  212.48   11.90
  -2  -2   2  199.98   11.10
  -2  -2   2  177.88   11.20
   4   2  -3    1.80    4.50
  -4  -2   3   -6.40    4.00
  -4  -2   3    5.30    5.30
  -3   3   0   59.59    9.10
  -3   3   0   82.09    9.30
   3  -3   0   90.19    9.90
   3  -3   0   73.09   10.50
  -1   3  -1    8.20    2.30
  -1   3  -1    9.50    1.60
  -1   3  -1   10.10    2.70
  -1   3  -1    9.50    2.90
   1  -3   1    6.90    2.60
   1  -3   1   10.70    1.40
   1  -3   1   10.70    2.40
   1  -3   1    1.60    1.90
   1  -3   1    9.90    2.90
   1   3  -2  172.58    9.30
   1   3  -2  184.98    8.00
   1   3  -2  182.18    9.80
   1   3  -2  177.68    8.20
   1   3  -2  187.88    9.20
  -1  -3   2  176.48    8.20
  -1  -3   2  192.78    9.30
  -1  -3   2  193.98    9.30
  -1  -3   2  179.98    9.20
  -1  -3   2  185.18    9.50
  -1  -3   2  195.98    8.20
  -1  -3   2  190.78   10.10
  -1  -3   2  180.98    8.50
   3   3  -3    5.50    4.00
  -3  -3   3    3.60    3.50
  -3  -3   3    5.10    3.30
  -4   4   0   22.70    7.60
   4  -4   0   39.20   10.40
  -2   4  -1    8.80    2.40
  -2   4  -1    9.40    3.30
  -2   4  -1   13.60    3.80
  -2   4  -1   -0.30    2.40
   2  -4   1    7.40    3.00
   2  -4   1    8.20    3.50
   2  -4   1   15.20    4.00
   2  -4   1    3.50    2.60
   0   4  -2 1228.28   38.10
   0   4  -2 1242.18   38.30
   0   4  -2 1205.98   36.00
   0   4  -2 1215.18   34.50
   0  -4   2 1222.78   36.00
   0  -4   2 1262.87   35.60
   0  -4   2 1234.58   34.60
   0  -4   2 1250.27   38.40
   0  -4   2 1228.08   38.30
   0  -4   2 1187.88   38.10
   0  -4   2 1253.87   38.90
   0  -4   2 1257.87   37.60
   2   4  -3    6.90    2.70
   2   4  -3    1.20    1.30
   2   4  -3   -0.90    2.20
   2   4  -3    4.40    3.10
  -2  -4   3    6.00    3.30
  -2  -4   3    6.10    2.80
  -2  -4   3    4.90    2.70
  -2  -4   3    4.30    3.00
  -2  -4   3    4.60    2.80
   4   4  -4  115.89   15.70
  -4  -4   4  158.98   17.80
  -3   5  -1  153.58   15.70
   3  -5   1  160.28   16.70
   3  -5   1  155.78   11.30
   3  -5   1  171.38   13.00
  -1   5  -2  634.64   25.50
  -1   5  -2  667.73   23.60
  -1   5  -2  626.54   24.70
  -1   5  -2  649.14   18.70
   1  -5   2  636.34   24.70
   1  -5   2  629.64   23.50
   1  -5   2  652.03   25.60
   1  -5   2  642.74   18.70
   1  -5   2  643.64   25.00
   1   5  -3  108.59   10.20
   1   5  -3   89.79    6.70
   1   5  -3   94.29    7.20
   1   5  -3  111.79   10.60
  -1  -5   3  113.99    7.10
  -1  -5   3   89.69    9.70
  -1  -5   3   86.39    8.30
  -1  -5   3  102.09    9.50
  -1  -5   3   95.99    7.10
  -1  -5   3   84.89    8.30
  -1  -5   3   80.99    8.60
  -1  -5   3   99.29    7.00
   3   5  -4  124.99   14.40
   3   5  -4  106.09   13.30
  -4   6  -1   13.70    7.30
   4  -6   1   32.30   10.30
  -2   6  -2    0.40    2.20
   2  -6   2    3.00    2.60
   2  -6   2    0.80    3.20
   2  -6   2    0.80    3.40
   0   6  -3  138.79   10.00
   0   6  -3  142.29   10.10
   0   6  -3  153.98    8.60
   0   6  -3  134.59    9.90
   0   6  -3  137.09    7.00
   0  -6   3  155.78    8.10
   0  -6   3  153.18   10.40
   0  -6   3  132.99    9.90
   0  -6   3  148.79    9.70
   0  -6   3  135.09   10.50
   0  -6   3  142.49    7.00
   2   6  -4   50.49    8.30
   2   6  -4   53.09    8.30
   2   6  -4   41.00    8.10
   4   6  -5    7.40    5.50
   4   6  -5   14.30    6.60
  -4  -6   5   15.10    7.40
  -3   7  -2   31.60    8.20
   3  -7   2   51.19    9.10
   3  -7   2   37.10    9.30
  -1   7  -3   25.40    6.40
  -1   7  -3   27.10    5.40
   1  -7   3   21.30    5.80
   1  -7   3   16.10    4.30
   1  -7   3   20.20    5.80
   1   7  -4    0.80    2.00
   1   7  -4    1.40    2.60
   1   7  -4    0.00    2.70
   1   7  -4    2.30    2.90
  -1  -7   4    5.80    3.00
  -1  -7   4   -0.50    2.00
  -1  -7   4   -0.90    2.00
  -1  -7   4    0.50    2.40
   3   7  -5   -2.00    2.40
   3   7  -5   -2.00    4.10
   3   7  -5    5.10    4.20
  -2   8  -3  284.37   17.70
  -2   8  -3  295.77   20.10
   2  -8   3  320.07   19.80
   2  -8   3  312.47   19.60
   0   8  -4  152.78   12.20
   0   8  -4  132.69   14.30
   0   8  -4  151.58   15.20
   2   8  -5   40.40    9.10
   2   8  -5   48.30    9.10
   2   8  -5   44.10    8.70
  -3   9  -3    2.20    5.00
   3  -9   3    3.90    6.30
   3  -9   3    4.50    6.10
  -1   9  -4   23.90    7.30
   1  -9   4   27.10    6.90
   1   9  -5   11.70    5.00
   1   9  -5    5.80    5.00
   1   9  -5   25.50    7.30
  -2  10  -4   80.69   13.80
   2 -10   4   76.99   13.50
   2 -10   4  107.49   16.50
   0  10  -5   -1.20    3.60
   0  10  -5    9.70    6.00
   0  10  -5    7.00    4.80
   2  10  -6   14.30    6.60
   2  10  -6    5.40    6.70
   2  10  -6   12.10    5.40
   2  10  -6    1.90    6.00
  -1  11  -5    2.10    5.50
  -1  11  -5    2.40    5.40
   1 -11   5    8.00    7.10
   1  11  -6   -2.10    5.30
   1  11  -6   15.60    7.10
   1  11  -6    1.50    5.20
   0  11  -5  166.28   18.70
   0  11  -5  126.29   16.80
   1  10  -5   39.30    8.90
   1  10  -5   37.00    8.90
   1  10  -5   33.00    8.30
   1 -10   4    1.30    5.50
  -1  10  -4    2.70    5.10
   2   9  -5    3.30    5.30
   2   9  -5    4.70    5.30
   2   9  -5    3.60    4.70
   0   9  -4    0.00    2.50
   0   9  -4   -0.40    3.60
   0   9  -4    0.80    3.90
   2  -9   3  118.29   15.60
   2  -9   3  165.28   18.90
  -2   9  -3  110.59   15.40
   3   8  -5    8.10    6.50
   3   8  -5   25.20    7.80
   1   8  -4    7.30    4.20
   1   8  -4    4.20    3.40
   1   8  -4    7.90    4.20
   1  -8   3  341.27   20.40
   1  -8   3  354.06   20.30
  -1   8  -3  378.86   21.10
   3  -8   2   39.70   10.00
   3  -8   2  100.89   14.10
  -3   8  -2  109.59   13.70
   2   7  -4   38.20    7.90
   2   7  -4   68.19   10.60
   2   7  -4   53.09    9.00
   0  -7   3   40.40    5.30
   0  -7   3   32.80    6.20
   0   7  -3   42.50    7.30
   0   7  -3   41.00    7.70
   0   7  -3   43.50    7.20
   0   7  -3   42.10    5.50
   2  -7   2   24.10    6.70
   2  -7   2   14.60    5.60
  -2   7  -2   27.60    6.20
   4  -7   1    4.10    6.70
  -4   7  -1   10.70    6.00
   3   6  -4   47.90   10.20
   3   6  -4   23.70    7.20
  -1  -6   3   51.29    5.60
  -1  -6   3   33.00    5.90
  -1  -6   3   62.49    7.10
  -1  -6   3   54.19    7.20
  -1  -6   3   36.90    6.80
  -1  -6   3   45.20    6.50
  -1  -6   3   57.39    7.80
  -1  -6   3   40.00    5.80
   1   6  -3   42.00    5.10
   1   6  -3   46.70    6.20
   1   6  -3   58.29    8.50
   1   6  -3   48.20    7.40
   1   6  -3   52.89    7.50
   1  -6   2   73.69    8.20
   1  -6   2   72.29    8.90
   1  -6   2   70.19    9.10
   1  -6   2   76.99    9.30
  -1   6  -2   72.19    9.10
  -1   6  -2   67.59    7.20
  -1   6  -2   66.79    8.80
   3  -6   1    3.80    3.70
   3  -6   1    6.30    4.70
   3  -6   1    3.80    3.90
  -3   6  -1    5.30    3.60
  -4  -5   4   42.50    9.60
  -4  -5   4   66.59   11.40
   4   5  -4   52.69   10.90
  -2  -5   3   20.10    4.40
  -2  -5   3   35.70    6.30
   2   5  -3   31.00    6.50
   2   5  -3   37.60    6.20
   2   5  -3   23.00    5.30
   0  -5   2   99.59    9.20
   0  -5   2   93.39    9.10
   0  -5   2  103.39    5.20
   0  -5   2  101.49    7.30
   0  -5   2  103.19    6.30
   0  -5   2   89.59    9.20
   0   5  -2  107.29    7.90
   0   5  -2  114.69    7.90
   0   5  -2  104.59    5.20
   0   5  -2  109.09    9.80
   0   5  -2  102.79    6.10
   2  -5   1    2.60    2.40
   2  -5   1    2.80    3.20
   2  -5   1    7.70    3.70
   2  -5   1   12.40    3.60
  -2   5  -1    4.00    2.80
  -2   5  -1    3.80    3.00
   4  -5   0    3.40    4.40
  -4   5   0   -1.20    3.90
  -3  -4   3   -1.90    1.50
  -3  -4   3    0.30    3.20
   3   4  -3    1.50    2.60
   3   4  -3    3.80    3.00
  -1  -4   2  867.41   28.10
  -1  -4   2  782.22   29.80
  -1  -4   2  837.62   28.40
  -1  -4   2  850.11   26.50
  -1  -4   2  837.82   28.80
  -1  -4   2  856.81   29.40
  -1  -4   2  892.01   26.80
  -1  -4   2  883.91   27.90
   1   4  -2  830.72   28.70
   1   4  -2  838.72   27.60
   1   4  -2  878.61   26.60
   1   4  -2  870.01   30.10
   1  -4   1  247.58   12.50
   1  -4   1  261.07   12.20
   1  -4   1  261.27   12.70
   1  -4   1  256.07    9.00
   1  -4   1  261.27   13.30
  -1   4  -1  261.67   13.20
  -1   4  -1  272.27    8.40
  -1   4  -1  269.57   12.10
  -1   4  -1  269.27   12.80
   3  -4   0  344.67   17.50
   3  -4   0  320.77   19.70
  -3   4   0  297.87   15.40
  -3   4   0  300.47   18.50
  -4  -3   3  191.18   18.40
   4   3  -3  219.08   20.80
  -2  -3   2  393.26   17.00
  -2  -3   2  404.86   18.30
  -2  -3   2  384.66   13.60
  -2  -3   2  390.46   17.60
  -2  -3   2  401.26   18.40
   2   3  -2  394.46   13.10
   2   3  -2  395.56   16.60
   2   3  -2  381.16   18.30
   2   3  -2  406.96   18.60
   0  -3   1   30.20    3.10
   0  -3   1   30.30    4.30
   0  -3   1   26.50    3.40
   0  -3   1   25.40    3.70
   0  -3   1   31.70    4.10
   0  -3   1   28.40    2.40
   0   3  -1   34.20    4.30
   0   3  -1   27.60    2.80
   0   3  -1   31.40    4.10
   0   3  -1   29.70    3.70
   2  -3   0  971.30   32.20
   2  -3   0  929.41   34.50
   2  -3   0  982.00   31.60
   2  -3   0  977.40   29.60
   2  -3   0  942.51   33.00
  -2   3   0 1002.30   31.20
  -2   3   0  997.20   34.40
  -2   3   0  972.60   34.60
  -2   3   0 1003.10   31.70
   4  -3  -1    1.70    3.40
  -4   3   1    5.10    4.90
  -4   3   1    5.10    4.60
  -3  -2   2   15.80    5.10
  -3  -2   2    6.10    3.60
  -3  -2   2    7.90    4.00
   3   2  -2   14.40    4.30
   3   2  -2    9.90    4.80
  -1  -2   1  153.18    8.10
  -1  -2   1  150.28    5.70
  -1  -2   1  155.18    7.10
  -1  -2   1  157.48    8.00
  -1  -2   1  154.58    7.80
  -1  -2   1  140.39    7.50
   1   2  -1  157.68    8.00
   1   2  -1  152.88    7.40
   1   2  -1  151.18    6.20
   1   2  -1  149.59    8.10
   1  -2   0   47.50    5.20
   1  -2   0   43.40    4.30
   1  -2   0   47.40    2.90
   1  -2   0   44.30    4.50
   1  -2   0   44.30    4.50
  -1   2   0   45.40    4.50
  -1   2   0   43.20    5.00
  -1   2   0   43.60    3.00
  -1   2   0   57.19    5.20
   3  -2  -1  279.17   17.20
   3  -2  -1  297.77   14.50
   3  -2  -1  285.77   14.40
  -3   2   1  299.87   15.90
  -3   2   1  309.27   17.10
  -3   2   1  291.77   14.50
  -4  -1   2   14.70    5.80
  -4  -1   2   15.20    5.70
   4   1  -2   10.60    5.20
  -2  -1   1   90.49    6.80
  -2  -1   1   79.69    8.00
  -2  -1   1   77.69    5.10
  -2  -1   1   80.29    8.20
  -2  -1   1   71.19    7.10
   2   1  -1   79.59    5.80
   2   1  -1   77.39    8.00
   2   1  -1   80.69    7.90
   0  -1   0  520.45   14.30
   0  -1   0  502.35   14.70
   0  -1   0  507.15   14.70
   0  -1   0  494.75   14.70
   0  -1   0  504.15   14.80
   0   1   0  479.15   14.70
   0   1   0  517.15   14.50
   0   1   0  514.15   14.70
   2  -1  -1 1077.89   32.40
   2  -1  -1 1076.19   33.00
   2  -1  -1 1007.60   35.30
   2  -1  -1 1073.29   34.90
  -2   1   1 1008.80   35.10
  -2   1   1 1037.10   34.00
  -2   1   1 1068.49   33.00
  -2   1   1 1067.69   34.60
  -2   1   1 1064.89   30.10
   4  -1  -2   64.49   10.90
  -4   1   2   84.49   12.10
  -4   1   2   74.79   10.00
  -3   0   1    2.50    2.70
  -3   0   1   -1.90    1.30
   3   0  -1   -0.20    2.50
   3   0  -1    0.00    2.50
   3   0  -1    1.60    2.20
  -1   0   0  762.62   22.20
  -1   0   0  776.02   23.50
  -1   0   0  760.02   23.20
  -1   0   0  764.52   22.60
  -1   0   0  755.22   23.50
   1   0   0  741.93   23.90
   1   0   0  772.82   23.30
   1   0   0  757.52   20.80
   1   0   0  782.82   22.80
   1   0  -1   29.70    3.30
   1   0  -1   36.90    3.80
   1   0  -1   35.10    2.40
   1   0  -1   31.00    3.60
  -1   0   1   29.50    3.30
  -1   0   1   41.10    4.00
  -1   0   1   36.20    3.50
  -1   0   1   37.10    3.90
   3   0  -2  150.48   11.90
   3   0  -2  161.28   10.90
  -3   0   2  161.08   10.50
  -3   0   2  162.38   11.90
  -3   0   2  166.38   11.10
  -4   1   1  141.09   15.50
   4  -1  -1  117.59   15.10
  -2   1   0 1212.28   33.90
  -2   1   0 1213.78   36.10
  -2   1   0 1208.48   39.00
  -2   1   0 1176.08   37.70
  -2   1   0 1155.18   37.20
   2  -1   0 1152.78   39.10
   2  -1   0 1208.88   36.80
   2  -1   0 1164.28   35.80
   2  -1   0 1222.28   34.00
   2  -1   0 1156.88   37.60
   0   1  -1   66.19    3.20
   0   1  -1   61.39    3.00
   0   1  -1   62.19    2.70
   0  -1   1   58.19    2.50
   0  -1   1   59.69    2.60
   0  -1   1   59.89    2.70
   0  -1   1   62.29    3.00
   0  -1   1   60.49    3.00
   0  -1   1   53.59    3.00
   0  -1   1   58.09    2.90
   0  -1   1   57.69    3.00
   2   1  -2    3.70    2.00
   2   1  -2   15.10    2.80
   2   1  -2   12.70    3.20
   2   1  -2   11.40    3.20
  -2  -1   2   13.30    3.50
  -2  -1   2   12.50    3.00
  -2  -1   2   10.20    3.00
  -2  -1   2   14.70    3.40
  -2  -1   2   12.50    3.10
   4   1  -3    3.90    4.80
  -4  -1   3   -1.90    3.30
  -4  -1   3   -1.10    2.80
  -3   2   0    5.70    2.70
  -3   2   0   -1.70    2.40
  -3   2   0    4.50    3.50
   3  -2   0   -0.90    3.00
   3  -2   0    6.90    3.00
   3  -2   0    2.90    2.80
  -1   2  -1  112.49    5.40
  -1   2  -1  107.09    6.60
  -1   2  -1  119.29    6.80
  -1   2  -1  104.09    4.00
  -1   2  -1  109.69    6.10
   1  -2   1  108.09    4.00
   1  -2   1  108.69    5.80
   1  -2   1  105.29    6.30
   1  -2   1  109.59    6.70
   1  -2   1  101.89    5.90
   1   2  -2  123.59    6.10
   1   2  -2  115.99    6.90
   1   2  -2  133.69    7.20
   1   2  -2  127.99    5.40
  -1  -2   2  122.29    6.90
  -1  -2   2  119.79    6.70
  -1  -2   2  114.59    6.80
  -1  -2   2  114.79    5.30
  -1  -2   2  131.29    6.20
  -1  -2   2  121.79    6.90
  -1  -2   2  125.39    6.60
  -1  -2   2  112.59    5.80
   3   2  -3   46.10    7.90
  -3  -2   3   36.20    7.10
  -3  -2   3   48.60    7.90
  -4   3   0    5.90    4.40
   4  -3   0    6.00    5.80
  -2   3  -1  181.18    7.80
  -2   3  -1  159.38    9.30
  -2   3  -1  163.08    9.20
  -2   3  -1  167.48   11.10
  -2   3  -1  169.58   11.00
   2  -3   1  165.88    9.90
   2  -3   1  170.18    7.50
   2  -3   1  198.18   10.90
   2  -3   1  187.38    9.90
   2  -3   1  179.18   11.80
   0   3  -2  143.59    6.80
   0   3  -2  139.69    6.00
   0   3  -2  140.69    7.50
   0   3  -2  134.59    7.40
   0  -3   2  155.08    6.20
   0  -3   2  143.09    6.00
   0  -3   2  141.89    7.60
   0  -3   2  147.59    7.70
   0  -3   2  144.69    6.90
   0  -3   2  138.49    6.70
   0  -3   2  126.89    7.40
   0  -3   2  150.78    7.80
   2   3  -3  206.58   12.60
   2   3  -3  215.98   10.90
   2   3  -3  223.68    8.40
   2   3  -3  228.38   13.10
  -2  -3   3  230.68   12.40
  -2  -3   3  207.88   12.60
  -2  -3   3  241.98   13.30
  -2  -3   3  219.38   12.40
  -2  -3   3  234.98   10.60
   4   3  -4   24.30    7.90
  -4  -3   4   14.20    5.30
  -4  -3   4   20.40    6.60
  -3   4  -1   80.89   10.90
  -3   4  -1   88.69    9.80
   3  -4   1   78.49   11.50
   3  -4   1   81.39    9.90
  -1   4  -2    9.80    3.10
  -1   4  -2   19.60    4.30
  -1   4  -2   17.30    3.80
  -1   4  -2   13.30    2.10
   1  -4   2   10.30    3.50
   1  -4   2   16.50    4.00
   1  -4   2   15.00    3.50
   1  -4   2   14.30    3.00
   1   4  -3  164.78    9.20
   1   4  -3  154.58    9.60
   1   4  -3  151.18    8.20
   1   4  -3  148.49    8.20
   1   4  -3  153.38    9.10
  -1  -4   3  164.78    8.50
  -1  -4   3  141.79    8.00
  -1  -4   3  135.89    8.50
  -1  -4   3  140.89    8.40
  -1  -4   3  133.39    8.60
  -1  -4   3  140.79    9.50
  -1  -4   3  146.89    8.20
  -1  -4   3  142.89    8.60
   3   4  -4   43.90    8.10
   3   4  -4   51.49    9.10
  -3  -4   4   50.39    8.60
  -4   5  -1    3.00    4.20
   4  -5   1    6.60    5.80
  -2   5  -2    5.90    3.40
  -2   5  -2    3.20    2.40
   2  -5   2    7.20    3.50
   2  -5   2    8.90    3.60
   2  -5   2    2.70    2.20
   0   5  -3  227.08    9.50
   0   5  -3  227.88   10.80
   0   5  -3  214.88   12.00
   0   5  -3  223.98   12.20
   0  -5   3  247.78   13.00
   0  -5   3  221.18   12.10
   0  -5   3  222.38    9.70
   0  -5   3  233.78    9.50
   0  -5   3  237.48   11.60
   0  -5   3  232.18   10.80
   0  -5   3  226.28   12.30
   0  -5   3  208.28   12.00
   2   5  -4   17.10    4.40
   2   5  -4   23.10    5.60
   2   5  -4   27.60    6.00
  -2  -5   4   15.30    4.20
   4   5  -5    0.10    5.60
  -4  -5   5   -2.80    5.10
  -3   6  -2   21.20    7.00
   3  -6   2   26.20    7.60
   3  -6   2   20.00    6.40
  -1   6  -3  225.58   13.80
  -1   6  -3  233.18   14.30
  -1   6  -3  265.27   13.50
   1  -6   3  242.98   14.20
   1  -6   3  210.18   13.50
   1  -6   3  241.58   12.70
   1  -6   3  236.18   14.60
   1   6  -4   -1.80    2.00
   1   6  -4    2.20    1.80
   1   6  -4    6.10    3.20
   1   6  -4   -1.30    1.10
   1   6  -4   -1.60    1.50
  -1  -6   4   -1.50    1.40
  -1  -6   4   -1.10    1.90
  -1  -6   4   -1.30    2.30
  -1  -6   4   -1.00    1.40
  -1  -6   4   -1.20    2.10
  -1  -6   4    1.90    2.00
  -1  -6   4   -1.10    1.50
  -1  -6   4    2.90    2.30
   3   6  -5    4.50    3.90
   3   6  -5    0.90    3.10
   3   6  -5    4.20    4.80
  -4   7  -2    3.80    4.60
   4  -7   2    2.50    4.70
  -2   7  -3  351.56   19.20
   2  -7   3  370.66   21.00
   2  -7   3  376.66   20.80
   0   7  -4    4.50    2.60
   0   7  -4    6.70    3.30
   0   7  -4   10.80    4.00
   0   7  -4    8.10    4.40
   0  -7   4    8.30    3.70
   0  -7   4    1.00    2.40
   2   7  -5  235.28   16.20
   2   7  -5  194.18   15.40
   2   7  -5  226.08   14.80
  -3   8  -3    1.40    3.70
   3  -8   3    1.00    4.60
   3  -8   3    2.10    5.30
  -1   8  -4    2.50    3.60
  -1   8  -4    1.10    4.20
   1  -8   4   -4.50    3.60
   1  -8   4    0.30    2.90
   1   8  -5   45.10    8.70
   1   8  -5   80.39   10.20
   1   8  -5   41.10    8.00
   1   8  -5   61.79    9.70
   3   8  -6    1.50    5.80
   3   8  -6    2.60    4.40
   3   8  -6    2.50    4.80
  -2   9  -4  402.36   26.20
  -2   9  -4  473.05   24.20
   2  -9   4  487.45   26.80
   2  -9   4  422.16   25.30
   0   9  -5   28.70    7.60
   0   9  -5   18.10    6.30
   0   9  -5   20.10    6.30
   2   9  -6   52.69   11.10
   2   9  -6   49.50    9.50
   2   9  -6   40.90    9.30
   2   9  -6   84.89   12.80
  -1  10  -5   52.99   11.10
   1 -10   5   49.99   10.10
   1  10  -6   11.70    5.20
   1  10  -6   29.30    7.40
   1  10  -6   21.20    8.00
   0  11  -6   -5.70    4.30
   0  11  -6   -4.10    4.90
   0  11  -6   10.90    7.20
   1  11  -5   11.30    6.80
   1  11  -5   15.90    8.00
   1  11  -5    7.60    6.40
   1 -11   4   23.00    8.90
  -1  11  -4    8.90    6.20
  -1  11  -4   15.00    6.90
   2  10  -5  118.29   16.00
   2  10  -5   95.79   15.00
   2  10  -5  105.29   15.00
   0  10  -4   -0.10    4.60
   0  10  -4   -2.20    4.00
   0  10  -4   13.90    6.30
   2 -10   3   77.09   13.50
  -2  10  -3   92.99   14.70
   1   9  -4   -1.10    4.10
   1   9  -4    0.00    3.70
   1   9  -4    0.60    3.80
   1  -9   3  294.97   19.30
   1  -9   3  319.87   20.20
  -1   9  -3  303.57   20.20
   3  -9   2    0.10    5.70
   3  -9   2    0.00    5.90
   2   8  -4   23.90    7.00
   2   8  -4   25.80    6.90
   2   8  -4   14.20    6.30
   0   8  -3   11.10    4.90
   0   8  -3   19.90    6.00
   0   8  -3   12.90    5.70
   2  -8   2   39.90    8.50
   2  -8   2   26.90    7.30
  -2   8  -2   36.40    8.80
  -2   8  -2   23.90    5.90
   3   7  -4   82.29   13.10
   3   7  -4   82.69   12.30
  -1  -7   3    1.90    2.60
   1   7  -3   -0.50    2.50
   1   7  -3    0.20    2.20
   1   7  -3   -0.50    1.80
   1   7  -3    0.50    2.40
   1  -7   2  512.75   22.80
   1  -7   2  544.55   24.20
   1  -7   2  519.95   24.20
  -1   7  -2  528.95   21.10
  -1   7  -2  508.15   24.40
   3  -7   1   39.80    9.40
   3  -7   1   33.60    8.00
  -3   7  -1   25.70    7.20
  -4  -6   4   -0.10    4.30
  -4  -6   4   -4.40    4.70
   4   6  -4   -0.50    6.20
   2   6  -3  256.27   16.00
   2   6  -3  267.97   17.00
   2   6  -3  241.08   14.90
   0  -6   2   24.20    5.20
   0  -6   2   23.00    5.10
   0  -6   2   29.80    5.30
   0  -6   2   25.50    4.10
   0  -6   2   28.20    5.20
   0   6  -2   19.50    4.60
   0   6  -2   23.00    2.80
   0   6  -2   35.60    4.30
   0   6  -2   23.70    5.10
   0   6  -2   32.00    5.50
   2  -6   1  251.27   15.20
   2  -6   1  285.27   16.00
   2  -6   1  267.97   17.10
  -2   6  -1  282.97   15.80
   4  -6   0    0.90    4.60
  -4   6   0   -3.60    4.70
  -3  -5   3   42.80    8.00
   3   5  -3   26.50    7.60
   3   5  -3   42.80    7.70
  -1  -5   2   17.40    4.80
  -1  -5   2   15.30    3.80
  -1  -5   2   22.30    4.60
  -1  -5   2   13.80    3.20
  -1  -5   2   20.60    4.40
  -1  -5   2   12.70    3.30
  -1  -5   2   27.80    3.60
   1   5  -2   25.90    5.30
   1   5  -2   26.60    4.60
   1   5  -2   20.20    3.60
   1   5  -2   27.20    5.20
   1  -5   1   99.29    5.30
   1  -5   1   98.79   10.00
   1  -5   1   94.39    9.20
   1  -5   1   84.59    9.00
   1  -5   1   94.29    8.80
  -1   5  -1   79.99    9.00
  -1   5  -1   94.39    9.40
  -1   5  -1   95.19    6.80
   3  -5   0    7.40    5.50
   3  -5   0   11.20    4.90
  -3   5   0    8.10    3.90
  -4  -4   3    2.50    5.50
  -4  -4   3    5.70    4.40
   4   4  -3   14.20    7.10
  -2  -4   2  505.75   21.40
  -2  -4   2  450.05   21.40
  -2  -4   2  472.35   21.40
  -2  -4   2  466.95   20.80
  -2  -4   2  480.65   19.20
   2   4  -2  477.15   21.80
   2   4  -2  462.55   19.80
   2   4  -2  503.45   17.30
   2   4  -2  478.95   21.50
   0  -4   1  137.49    5.60
   0  -4   1  140.89    8.70
   0  -4   1  144.19    7.10
   0  -4   1  140.49    8.20
   0  -4   1  143.09    8.40
   0  -4   1  140.49    8.40
   0   4  -1  135.89    7.90
   0   4  -1  145.19    8.50
   0   4  -1  144.09    6.30
   0   4  -1  151.48    8.50
   2  -4   0   75.89    8.20
   2  -4   0   76.79    5.10
   2  -4   0   65.89    8.60
   2  -4   0   67.69    7.80
   2  -4   0   77.99    8.60
  -2   4   0   77.89    5.40
  -2   4   0   75.59    8.70
  -2   4   0   81.79    9.60
  -2   4   0   75.39    8.10
   4  -4  -1   53.09   11.40
  -4   4   1   49.90   10.20
  -3  -3   2    7.20    3.80
  -3  -3   2    7.50    4.00
   3   3  -2    6.60    4.50
   3   3  -2   14.50    4.50
  -1  -3   1   94.89    4.50
  -1  -3   1   96.79    5.20
  -1  -3   1   90.29    6.00
  -1  -3   1   91.39    6.50
  -1  -3   1   94.89    6.50
  -1  -3   1  103.39    7.30
  -1  -3   1   78.79    5.90
   1   3  -1   85.89    6.50
   1   3  -1   95.49    4.50
   1   3  -1   97.89    6.40
   1   3  -1   98.69    5.70
   1  -3   0  291.37   13.30
   1  -3   0  308.17   10.60
   1  -3   0  292.77   12.50
   1  -3   0  304.17   12.50
   1  -3   0  292.77   12.70
  -1   3   0  307.17   12.50
  -1   3   0  313.17    9.70
  -1   3   0  296.07   13.50
  -1   3   0  299.17   12.60
   3  -3  -1   69.79    8.20
   3  -3  -1   66.79   10.20
  -3   3   1   67.89    8.40
  -3   3   1   62.39    9.60
  -4  -2   2   -1.60    3.10
  -4  -2   2    2.10    4.50
   4   2  -2    2.80    3.40
  -2  -2   1   16.50    3.50
  -2  -2   1   13.40    2.10
  -2  -2   1   15.90    3.70
  -2  -2   1   19.20    4.20
  -2  -2   1   12.50    3.60
   2   2  -1   14.80    3.70
   2   2  -1   16.50    1.80
   2   2  -1   17.70    3.70
   2   2  -1   15.10    3.90
   0  -2   0  129.09    6.10
   0  -2   0  125.89    5.50
   0  -2   0  129.29    6.30
   0  -2   0  124.49    6.20
   0  -2   0  128.29    4.40
   0   2   0  125.49    6.20
   0   2   0  127.29    5.80
   0   2   0  130.09    6.20
   2  -2  -1 1315.57   42.80
   2  -2  -1 1350.26   40.30
   2  -2  -1 1324.27   40.20
   2  -2  -1 1342.47   43.80
  -2   2   1 1358.16   39.50
  -2   2   1 1367.86   43.70
  -2   2   1 1387.06   40.50
  -2   2   1 1359.36   43.70
  -2   2   1 1333.67   41.10
   4  -2  -2    8.70    5.60
  -4   2   2    6.30    4.20
  -3  -1   1    8.50    4.10
  -3  -1   1    4.20    2.70
   3   1  -1    9.60    3.60
   3   1  -1   18.50    5.60
  -1  -1   0 1532.05   41.70
  -1  -1   0 1481.05   42.20
  -1  -1   0 1447.26   42.40
  -1  -1   0 1457.05   41.90
   1   1   0 1472.45   41.90
   1   1   0 1445.56   42.10
   1   1   0 1523.25   39.70
   1   1   0 1449.55   42.70
   1  -1  -1 8849.81  231.98
   1  -1  -1 8908.01  231.98
   1  -1  -1 8911.51  229.68
   1  -1  -1 8770.72  230.58
  -1   1   1 8848.91  230.68
  -1   1   1 8887.61  230.68
  -1   1   1 8889.71  231.98
  -1   1   1 8825.12  232.28
  -1   1   1 9111.49  229.98
   3  -1  -2  170.38   12.90
   3  -1  -2  185.58   11.50
  -3   1   2  162.08   11.60
  -3   1   2  190.58   11.60
  -3   1   2  165.38   11.80
  -4   0   1   27.30    6.70
  -4   0   1   32.50    7.90
   4   0  -1   40.60    9.60
  -2   0   0   51.89    6.50
  -2   0   0   51.49    5.20
  -2   0   0   59.69    6.80
  -2   0   0   60.29    6.00
   2   0   0   64.79    3.30
   2   0   0   56.59    6.10
   2   0   0   51.99    6.20
   2   0   0   48.90    6.60
   0   0  -1  117.79    4.30
   0   0  -1  126.89    4.50
   0   0  -1  124.69    4.30
   0   0   1  114.49    4.30
   0   0   1  117.19    4.40
   0   0   1  119.99    4.40
   2   0  -2  153.58    9.50
   2   0  -2  153.88    7.30
   2   0  -2  161.78    9.80
   2   0  -2  136.09    8.50
  -2   0   2  153.48    8.90
  -2   0   2  146.79    9.00
  -2   0   2  141.39    8.60
  -2   0   2  142.89    9.30
   4   0  -3   22.10    7.50
  -4   0   3   14.20    6.60
  -4   0   3   18.80    5.60
  -3   1   0    4.50    3.40
  -3   1   0    9.60    3.50
  -3   1   0    7.60    3.30
   3  -1   0    4.60    3.60
   3  -1   0   17.10    5.70
   3  -1   0   14.50    3.90
   3  -1   0    4.60    3.30
  -1   1  -1 9804.82  254.57
  -1   1  -1 9999.00  252.47
  -1   1  -1 9573.24  255.17
  -1   1  -1 9696.33  254.37
   1  -1   1 9866.61  255.57
   1  -1   1 9667.33  253.47
   1  -1   1 9757.52  254.77
   1  -1   1 9957.40  253.67
   1   1  -2  481.05   14.40
   1   1  -2  489.15   16.50
   1   1  -2  482.45   16.30
   1   1  -2  471.45   16.70
  -1  -1   2  481.45   15.90
  -1  -1   2  474.35   13.80
  -1  -1   2  475.95   16.80
  -1  -1   2  475.75   16.70
  -1  -1   2  466.25   16.70
  -1  -1   2  488.05   16.50
   3   1  -3   29.10    6.20
  -3  -1   3   25.40    5.70
  -3  -1   3   26.80    5.90
  -4   2   0    6.90    3.90
   4  -2   0   -0.40    4.60
  -2   2  -1  321.27   12.80
  -2   2  -1  311.77   14.70
  -2   2  -1  300.37   13.80
  -2   2  -1  299.47   11.80
  -2   2  -1  284.07   14.80
   2  -2   1  312.37   13.90
   2  -2   1  333.67   14.60
   2  -2   1  330.57   15.90
   2  -2   1  294.27   12.60
   2  -2   1  326.87   12.00
   0   2  -2   63.79    3.60
   0   2  -2   68.99    3.30
   0   2  -2   64.09    4.30
   0   2  -2   59.69    3.90
   0  -2   2   67.19    3.60
   0  -2   2   62.99    4.30
   0  -2   2   60.79    4.20
   0  -2   2   59.59    3.90
   0  -2   2   65.09    4.30
   0  -2   2   67.59    3.30
   0  -2   2   62.59    3.60
   0  -2   2   60.79    4.00
   2   2  -3  138.39    7.20
   2   2  -3  124.69    9.00
   2   2  -3  108.89    8.50
   2   2  -3  125.59    8.90
  -2  -2   3  144.49    9.50
  -2  -2   3  114.99    8.50
  -2  -2   3  133.89    9.30
  -2  -2   3  135.89    7.90
  -2  -2   3  126.79    9.00
   4   2  -4   56.49   10.80
  -4  -2   4   51.19    9.50
  -3   3  -1   18.60    5.10
  -3   3  -1    9.30    3.90
   3  -3   1   21.00    5.40
   3  -3   1   19.00    5.10
  -1   3  -2   18.50    2.80
  -1   3  -2   11.60    3.10
  -1   3  -2   18.50    3.60
  -1   3  -2   18.30    3.70
   1  -3   2   14.90    3.20
   1  -3   2   15.40    2.70
   1  -3   2   20.60    3.90
   1  -3   2   15.20    3.30
   1   3  -3 2762.32   76.89
   1   3  -3 2760.02   77.09
   1   3  -3 2733.73   74.79
   1   3  -3 2745.23   75.49
  -1  -3   3 2731.13   75.69
  -1  -3   3 2765.32   77.09
  -1  -3   3 2742.33   76.79
  -1  -3   3 2705.53   76.09
  -1  -3   3 2710.83   75.49
  -1  -3   3 2776.62   74.89
  -1  -3   3 2739.93   76.89
  -1  -3   3 2724.53   76.39
   3   3  -4   25.00    6.70
  -3  -3   4   32.50    6.60
  -4   4  -1    4.80    4.50
   4  -4   1    1.50    5.80
  -2   4  -2  178.88   12.20
  -2   4  -2  176.88   11.80
  -2   4  -2  158.38   10.30
  -2   4  -2  179.38    9.40
   2  -4   2  173.68   10.20
   2  -4   2  168.88   11.20
   2  -4   2  186.28   11.00
   2  -4   2  173.18   12.30
   0   4  -3 1443.76   42.60
   0   4  -3 1462.35   41.10
   0   4  -3 1454.05   43.90
   0   4  -3 1415.26   43.80
   0  -4   3 1418.46   43.70
   0  -4   3 1440.26   40.60
   0  -4   3 1435.36   44.20
   0  -4   3 1459.85   42.70
   0  -4   3 1503.25   44.40
   0  -4   3 1406.76   40.90
   0  -4   3 1395.56   42.20
   0  -4   3 1423.36   43.90
   2   4  -4   23.20    4.40
   2   4  -4   13.30    3.80
   2   4  -4    5.30    3.00
  -2  -4   4   15.60    3.60
  -2  -4   4   15.10    4.50
  -2  -4   4   13.70    3.90
  -2  -4   4   16.30    4.20
  -2  -4   4   23.00    5.20
  -2  -4   4    6.40    3.10
   4   4  -5  109.19   15.50
  -4  -4   5   73.99   12.40
  -3   5  -2   -3.30    2.40
   3  -5   2    2.80    4.00
   3  -5   2    2.00    3.00
  -1   5  -3  131.79    9.30
  -1   5  -3  119.49    8.50
  -1   5  -3  100.69   10.40
  -1   5  -3  120.19    6.20
   1  -5   3  132.19    9.50
   1  -5   3  120.19    9.00
   1  -5   3  116.59   10.90
   1  -5   3  138.19    8.20
   1   5  -4  206.78   12.20
   1   5  -4  194.68   10.50
   1   5  -4  206.18   11.50
   1   5  -4  204.68   11.10
   1   5  -4  191.78   11.20
   1   5  -4  205.88   11.10
  -1  -5   4  205.08   11.60
  -1  -5   4  177.68   10.60
  -1  -5   4  196.78   10.80
  -1  -5   4  191.88   10.80
  -1  -5   4  230.98   12.10
  -1  -5   4  209.18   12.50
  -1  -5   4  192.58   10.70
  -1  -5   4  182.58   10.80
   3   5  -5    0.10    3.80
   3   5  -5   -2.10    3.40
   3   5  -5    0.30    2.40
  -4   6  -2   58.19   12.20
  -2   6  -3   70.89    9.30
   2  -6   3   62.39    7.90
   2  -6   3   73.09    9.80
   2  -6   3   75.39   10.20
   0   6  -4   91.59    6.10
   0   6  -4  104.59   10.50
   0   6  -4  114.49   10.90
   0   6  -4  101.89    7.60
   0  -6   4   95.19    8.90
   0  -6   4   75.69    9.10
   0  -6   4  108.29   10.60
   0  -6   4   90.29    9.80
   0  -6   4   98.39    6.20
   0  -6   4   95.19    8.60
   0  -6   4   94.59    6.20
   0  -6   4   91.39   10.00
   2   6  -5   11.30    4.90
   2   6  -5    5.80    3.00
   2   6  -5    2.10    3.00
  -2  -6   5    8.50    3.50
  -2  -6   5    3.30    2.90
  -3   7  -3    7.30    5.10
   3  -7   3    8.70    5.30
   3  -7   3    4.70    5.00
  -1   7  -4   44.60    7.00
  -1   7  -4   40.90    7.70
   1  -7   4   23.80    5.10
   1  -7   4   27.60    7.00
   1  -7   4   27.30    6.20
   1   7  -5    4.40    3.60
   1   7  -5    4.50    3.10
   1   7  -5    2.20    2.80
   1   7  -5    4.20    3.30
   1   7  -5    5.90    3.40
   1   7  -5    1.00    2.60
  -1  -7   5    7.90    3.30
  -1  -7   5    3.40    3.00
  -1  -7   5    6.70    3.40
  -1  -7   5    1.30    2.70
   3   7  -6   24.80    8.00
   3   7  -6   22.30    7.20
   3   7  -6   37.10    8.90
  -2   8  -4  144.99   14.70
   2  -8   4  157.88   16.70
   2  -8   4  139.49   16.20
   0   8  -5   48.00    7.40
   0   8  -5   23.00    6.30
   0   8  -5   34.80    7.50
   0   8  -5   28.40    7.00
   2   8  -6    2.60    4.00
   2   8  -6    0.10    3.00
   2   8  -6   -1.70    2.50
   2   8  -6   -3.90    4.00
  -3   9  -4  127.89   15.40
   3  -9   4  143.29   17.30
   3  -9   4  157.98   19.50
  -1   9  -5   82.19   12.80
   1   9  -6    4.40    4.90
   1   9  -6    1.10    4.00
   1   9  -6   -0.60    3.90
  -2  10  -5    5.60    5.60
   2 -10   5   10.70    6.50
   2 -10   5   11.30    6.60
   0  10  -6    5.40    5.20
   0  10  -6    7.30    5.40
   0  10  -6   11.60    6.00
   2  10  -7    6.60    6.20
   2  10  -7   10.30    6.80
   2  10  -7    8.30    5.70
  -1  11  -6   33.20   10.00
  -1  11  -6   21.00    8.10
  -1  11  -6    9.70    6.90
   1  11  -7    0.70    5.40
   1  11  -7   12.10    6.90
   1  11  -7   15.40    6.70
   0  11  -4    0.30    5.20
   0  11  -4    0.90    5.20
   1  10  -4   42.50    9.10
   1  10  -4   44.70   10.70
   1  10  -4   41.70    9.00
   1 -10   3   18.80    7.90
  -1  10  -3   16.70    7.30
   2   9  -4    7.80    5.20
   2   9  -4    3.20    4.40
   2   9  -4   21.50    7.60
   0   9  -3    7.00    4.70
   0   9  -3    0.20    4.10
   0   9  -3    1.80    2.60
   2  -9   2    1.00    4.40
   2  -9   2   -0.60    4.20
  -2   9  -2   -2.40    3.20
   3   8  -4    6.90    5.20
   3   8  -4   -0.20    3.10
   1   8  -3   33.90    7.60
   1   8  -3   35.20    7.70
   1   8  -3   33.40    7.60
   1  -8   2  689.73   30.20
   1  -8   2  667.43   30.30
  -1   8  -2  669.93   30.50
   3  -8   1   24.60    8.20
   3  -8   1   -0.20    5.50
  -3   8  -1   13.40    5.40
   2   7  -3   53.09    9.50
   2   7  -3   40.50    8.10
   2   7  -3   49.20    8.60
   0  -7   2  676.33   24.60
   0   7  -2  650.03   27.60
   0   7  -2  693.83   27.10
   2  -7   1   37.70    8.30
   2  -7   1   28.00    6.80
   2  -7   1   37.90    7.80
  -2   7  -1   46.10    8.90
  -2   7  -1   25.20    5.80
   4  -7   0   -2.60    4.40
  -4   7   0    4.70    5.40
   3   6  -3  386.56   23.10
   3   6  -3  346.57   20.10
  -1  -6   2   16.90    4.40
  -1  -6   2    9.90    4.10
  -1  -6   2    6.30    2.80
  -1  -6   2   13.00    3.90
  -1  -6   2    4.60    3.50
   1   6  -2    6.10    3.50
   1   6  -2    7.40    3.30
   1   6  -2   13.50    4.50
   1   6  -2   12.80    3.10
   1  -6   1   32.80    5.70
   1  -6   1   31.10    5.60
   1  -6   1   27.20    3.70
   1  -6   1   35.40    6.40
   1  -6   1   30.30    6.10
  -1   6  -1   29.60    6.10
  -1   6  -1   19.70    5.30
  -1   6  -1   32.90    4.90
   3  -6   0    9.10    5.00
   3  -6   0   12.80    5.40
  -3   6   0   25.60    6.80
  -4  -5   3  153.28   17.60
  -4  -5   3  158.38   18.00
   4   5  -3  148.69   17.90
  -2  -5   2   70.39    8.90
   2   5  -2   66.59    9.40
   2   5  -2   69.49    7.20
   2   5  -2   77.69    9.30
   0  -5   1   36.50    5.70
   0  -5   1   39.20    4.70
   0  -5   1   39.20    2.70
   0  -5   1   39.80    5.80
   0  -5   1   36.40    5.80
   0  -5   1   30.80    5.50
   0   5  -1   39.20    6.00
   0   5  -1   34.80    5.10
   0   5  -1   34.80    3.60
   0   5  -1   30.10    5.30
   2  -5   0  212.08   13.20
   2  -5   0  227.28   14.80
   2  -5   0  215.78   12.90
  -2   5   0  220.88   13.30
  -2   5   0  244.28   13.60
   4  -5  -1   30.50    9.40
  -4   5   1   49.30   10.80
  -3  -4   2  308.77   18.60
  -3  -4   2  338.67   18.80
   3   4  -2  267.97   15.70
   3   4  -2  267.97   18.00
  -1  -4   1   27.80    4.10
  -1  -4   1   21.00    4.30
  -1  -4   1   22.20    4.00
  -1  -4   1   15.70    2.40
  -1  -4   1   16.30    3.90
  -1  -4   1   16.80    3.70
   1   4  -1   18.70    2.70
   1   4  -1   22.10    4.40
   1   4  -1   20.10    4.40
   1   4  -1   25.30    4.20
   1  -4   0   11.20    3.10
   1  -4   0   12.10    3.00
   1  -4   0   15.00    3.70
   1  -4   0   10.70    2.90
   1  -4   0   11.80    2.30
  -1   4   0    8.20    2.90
  -1   4   0   12.80    3.00
  -1   4   0    6.60    3.00
   3  -4  -1  160.08   11.10
   3  -4  -1  162.08   16.10
  -3   4   1  165.08   15.50
  -4  -3   2   91.69   13.10
   4   3  -2   72.99   13.10
  -2  -3   1  402.56   18.40
  -2  -3   1  390.56   16.50
  -2  -3   1  400.46   18.30
  -2  -3   1  411.56   17.90
   2   3  -1  389.46   18.60
   2   3  -1  410.86   13.80
   2   3  -1  376.96   18.00
   2   3  -1  380.76   17.10
   0  -3   0  843.92   25.40
   0  -3   0  813.22   26.90
   0  -3   0  829.52   26.70
   0  -3   0  844.22   23.20
   0  -3   0  827.72   26.50
   0   3   0  854.51   26.60
   0   3   0  841.32   23.00
   0   3   0  846.22   26.70
   0   3   0  822.02   25.80
   2  -3  -1  280.27   12.40
   2  -3  -1  265.47   14.50
   2  -3  -1  253.07   13.50
   2  -3  -1  254.37   11.30
  -2   3   1  247.68   13.50
  -2   3   1  262.27   14.70
  -2   3   1  245.08   12.00
  -2   3   1  267.47   11.70
   4  -3  -2  187.78   18.90
  -4   3   2  138.49   16.20
  -3  -2   1  142.79   13.40
  -3  -2   1  153.88   13.60
  -3  -2   1   93.79    9.30
   3   2  -1  156.68   10.60
   3   2  -1  142.69   14.00
  -1  -2   0   59.79    3.90
  -1  -2   0   64.49    6.20
  -1  -2   0   56.29    5.50
  -1  -2   0   55.99    5.30
  -1  -2   0   56.69    5.70
   1   2   0   60.69    3.90
   1   2   0   65.39    6.30
   1   2   0   69.99    4.90
   1  -2  -1 2048.10   56.09
   1  -2  -1 2072.09   56.29
   1  -2  -1 2073.59   58.39
   1  -2  -1 2023.90   57.99
  -1   2   1 2019.40   57.39
  -1   2   1 2014.30   58.79
  -1   2   1 2063.79   56.99
  -1   2   1 2090.89   55.49
   3  -2  -2  503.15   24.40
   3  -2  -2  561.74   22.20
  -3   2   2  495.15   24.20
  -3   2   2  509.75   22.50
  -3   2   2  528.85   21.80
  -3   2   2  506.65   25.10
  -4  -1   1    3.10    4.90
  -4  -1   1   -0.60    3.70
   4   1  -1   -3.50    2.70
  -2  -1   0    6.80    1.70
  -2  -1   0    8.90    3.10
  -2  -1   0    8.00    2.70
  -2  -1   0    5.30    2.40
  -2  -1   0    3.70    2.30
   2   1   0    8.60    1.50
   2   1   0    6.60    2.50
   2   1   0    7.90    2.70
   2   1   0    3.70    2.30
   0  -1  -1 3620.04   96.69
   0  -1  -1 3684.83   96.69
   0  -1  -1 3738.43   96.39
   0  -1  -1 3676.03   95.89
   0   1   1 3709.13   96.49
   0   1   1 3632.24   96.49
   0   1   1 3704.73   96.89
   2  -1  -2    6.40    2.60
   2  -1  -2    7.20    2.60
   2  -1  -2   11.10    2.20
   2  -1  -2   13.10    3.30
  -2   1   2   13.90    3.30
  -2   1   2   13.10    3.20
  -2   1   2    4.70    2.70
  -2   1   2    7.40    3.10
  -2   1   2   12.00    2.20
   4  -1  -3    3.50    3.70
  -4   1   3    7.00    4.80
  -4   1   3    5.60    5.20
  -3   0   0   56.19    7.40
  -3   0   0   89.39   10.80
   3   0   0   55.89    8.80
   3   0   0   87.99    9.50
  -1   0  -1 7554.34  193.68
  -1   0  -1 7602.34  192.88
  -1   0  -1 7242.68  193.28
  -1   0  -1 7348.17  194.48
  -1   0  -1 7507.55  194.88
   1   0   1 7546.44  193.68
   1   0   1 7290.97  194.48
   1   0   1 7329.77  192.68
   1   0   1 7475.85  195.08
   1   0  -2  865.81   26.40
   1   0  -2  879.41   26.70
   1   0  -2  862.81   27.10
  -1   0   2  872.01   26.60
  -1   0   2  904.01   27.20
  -1   0   2  901.71   24.60
  -1   0   2  862.81   26.80
  -1   0   2  896.51   27.50
   3   0  -3   81.79   10.30
  -3   0   3   78.79    9.20
  -3   0   3   86.09    9.30
  -3   0   3   71.39    9.40
  -4   1   0   21.80    6.70
   4  -1   0   21.80    6.70
  -2   1  -1   54.89    5.40
  -2   1  -1   43.10    5.40
  -2   1  -1   40.70    5.90
  -2   1  -1   45.00    6.00
   2  -1   1   48.50    4.60
   2  -1   1   39.80    6.00
   2  -1   1   41.30    5.80
   2  -1   1   38.00    5.10
   0   1  -2  353.06   11.60
   0   1  -2  329.27   10.30
   0   1  -2  355.56   10.80
   0   1  -2  358.16   11.90
   0  -1   2  343.47   11.50
   0  -1   2  359.86   11.90
   0  -1   2  364.46   12.20
   0  -1   2  368.96   10.60
   0  -1   2  367.06   11.40
   0  -1   2  318.87   10.10
   0  -1   2  349.07   11.70
   2   1  -3  137.79    8.90
   2   1  -3  133.19    6.30
   2   1  -3  144.49    9.00
   2   1  -3  129.39    8.90
  -2  -1   3  122.79    8.70
  -2  -1   3  127.39    8.50
  -2  -1   3  112.19    8.50
  -2  -1   3  126.49    8.10
   4   1  -4    3.60    4.90
  -4  -1   4    9.40    5.90
  -4  -1   4    6.20    5.00
  -3   2  -1   66.19    7.20
  -3   2  -1   76.19    9.20
  -3   2  -1   67.19    9.10
   3  -2   1   74.59    9.00
   3  -2   1   70.79    8.80
  -1   2  -2 1253.17   36.20
  -1   2  -2 1275.57   37.80
  -1   2  -2 1213.78   32.70
  -1   2  -2 1214.98   37.60
   1  -2   2 1254.07   37.90
   1  -2   2 1201.88   37.10
   1  -2   2 1249.07   34.90
   1  -2   2 1241.08   37.60
   1  -2   2 1223.18   36.60
   1   2  -3   61.59    5.60
   1   2  -3   69.49    6.10
   1   2  -3   66.39    4.10
   1   2  -3   63.39    5.90
  -1  -2   3   71.69    4.20
  -1  -2   3   75.39    5.40
  -1  -2   3   72.09    5.00
  -1  -2   3   70.69    6.20
  -1  -2   3   60.69    5.80
  -1  -2   3   79.39    5.30
  -1  -2   3   56.89    3.90
  -1  -2   3   61.69    6.10
   3   2  -4  165.68   12.20
  -3  -2   4  101.49   11.70
  -3  -2   4  131.69   13.00
  -4   3  -1   28.90    7.50
   4  -3   1   12.70    6.20
  -2   3  -2   60.89    7.60
  -2   3  -2   47.60    3.30
  -2   3  -2   43.60    6.50
  -2   3  -2   46.90    5.90
  -2   3  -2   44.30    5.70
   2  -3   2   50.69    5.90
   2  -3   2   40.10    5.60
   2  -3   2   49.10    3.30
   2  -3   2   46.40    7.20
   2  -3   2   48.90    6.60
   0   3  -3    0.90    1.00
   0   3  -3    0.80    1.60
   0   3  -3   -0.30    1.40
   0   3  -3   -0.10    1.00
   0  -3   3   -1.10    0.80
   0  -3   3    0.10    1.20
   0  -3   3   -0.70    0.90
   0  -3   3   -0.60    1.10
   0  -3   3    0.80    1.40
   0  -3   3    0.90    1.60
   0  -3   3   -0.80    0.80
   0  -3   3   -0.30    1.60
   2   3  -4    1.80    1.70
   2   3  -4    2.10    2.40
   2   3  -4    4.50    2.60
   2   3  -4    0.10    1.70
  -2  -3   4    2.70    1.80
  -2  -3   4    5.20    2.60
  -2  -3   4    2.10    2.40
  -2  -3   4   -1.10    1.30
  -2  -3   4    5.60    2.80
   4   3  -5  355.16   22.80
  -4  -3   5  350.06   21.80
  -3   4  -2   33.30    6.20
  -3   4  -2   30.60    7.70
   3  -4   2   39.00    7.70
   3  -4   2   36.20    6.70
  -1   4  -3  125.29    8.70
  -1   4  -3  147.29    9.70
  -1   4  -3  159.38    7.40
  -1   4  -3  115.59    8.40
   1  -4   3  146.59    7.50
   1  -4   3  132.29    9.00
   1  -4   3  140.49    9.00
   1  -4   3  135.99    9.00
   1  -4   3  123.79    9.10
   1   4  -4  193.88   10.50
   1   4  -4  169.98   10.20
   1   4  -4  178.28    9.80
   1   4  -4  188.98    9.70
   1   4  -4  188.28   10.00
  -1  -4   4  182.28    9.90
  -1  -4   4  188.88   10.20
  -1  -4   4  190.68    9.80
  -1  -4   4  195.08   10.10
  -1  -4   4  190.48   10.80
  -1  -4   4  166.18    9.90
  -1  -4   4  199.58   10.50
  -1  -4   4  188.08   10.20
   3   4  -5   -0.40    3.20
   3   4  -5    3.50    3.90
  -3  -4   5    2.60    2.80
  -4   5  -2  144.79   17.50
  -2   5  -3   24.50    5.50
  -2   5  -3   27.80    5.80
  -2   5  -3   35.90    5.00
   2  -5   3   28.10    6.20
   2  -5   3   31.40    5.20
   2  -5   3   29.20    6.40
   0   5  -4    0.10    2.10
   0   5  -4    7.20    2.80
   0   5  -4    7.10    2.20
   0   5  -4    2.90    1.50
   0   5  -4    1.20    1.80
   0  -5   4    4.30    1.90
   0  -5   4    4.30    2.40
   0  -5   4    4.00    2.10
   0  -5   4    4.00    2.60
   0  -5   4    2.70    1.90
   0  -5   4    2.50    1.70
   0  -5   4    0.00    1.10
   0  -5   4    3.90    2.50
   2   5  -5    0.80    2.90
   2   5  -5    0.40    2.70
   2   5  -5    3.40    3.30
   2   5  -5    4.40    2.90
  -2  -5   5    1.30    3.60
  -2  -5   5    2.20    2.00
   4   5  -6    0.90    5.30
   4   5  -6    2.50    5.60
  -4  -5   6    3.30    5.60
  -3   6  -3    4.30    3.40
   3  -6   3   10.90    5.80
   3  -6   3   -0.20    3.10
  -1   6  -4   11.80    3.90
  -1   6  -4   10.10    3.80
   1  -6   4   10.20    4.30
   1  -6   4   18.50    4.70
   1  -6   4   14.20    3.70
   1  -6   4    5.00    3.30
   1   6  -5  120.69    9.10
   1   6  -5  129.99   12.10
   1   6  -5  106.89    8.40
   1   6  -5  115.69   11.00
   1   6  -5  129.19   12.60
   1   6  -5  127.99   11.40
   1   6  -5  123.19    9.40
   1   6  -5  118.59    8.60
  -1  -6   5  116.49   10.40
  -1  -6   5  111.19    8.60
  -1  -6   5  122.99   11.20
  -1  -6   5  118.59   11.10
  -1  -6   5  114.19   10.80
  -1  -6   5  116.39   10.60
  -1  -6   5  111.89   10.90
   3   6  -6   60.49   10.40
   3   6  -6   76.89   12.30
   3   6  -6   49.50    9.40
  -2   7  -4   39.70    8.10
   2  -7   4   48.40    9.60
   2  -7   4   35.20    8.30
   0   7  -5   17.40    5.40
   0   7  -5   18.50    5.10
   0   7  -5   31.30    5.80
   0  -7   5   23.90    5.20
   2   7  -6   10.10    4.70
   2   7  -6    6.70    4.50
   2   7  -6   12.10    5.00
   2   7  -6    4.40    4.10
  -3   8  -4   74.79   12.10
   3  -8   4   71.39   11.60
   3  -8   4   75.79   13.50
  -1   8  -5   84.89   11.90
  -1   8  -5   84.19   10.50
   1  -8   5  116.49   14.40
   1   8  -6  332.97   18.80
   1   8  -6  335.97   19.50
   1   8  -6  349.96   19.40
   1   8  -6  335.37   17.60
   1   8  -6  376.06   21.20
   1   8  -6  332.97   19.20
   3   8  -7   31.00    9.10
   3   8  -7   41.50    9.50
   3   8  -7   36.10    9.40
  -2   9  -5    4.40    4.70
  -2   9  -5   -3.80    4.70
   2  -9   5    5.10    6.60
   2  -9   5    2.50    5.00
   0   9  -6  136.89   15.20
   0   9  -6  126.79   15.10
   0   9  -6  106.69   13.80
   2   9  -7    2.00    4.00
   2   9  -7    1.80    3.50
   2   9  -7   -0.50    3.40
  -1  10  -6    8.30    4.90
  -1  10  -6    3.10    6.50
   1  10  -7    7.30    5.10
   1  10  -7    0.80    4.30
   1  10  -7    5.10    4.60
   1  10  -7    3.10    5.20
   0  11  -7    4.90    6.20
   0  11  -7   -6.20    4.40
   0  11  -7   -2.70    4.60
   1  11  -4  170.28   19.70
   1  11  -4  249.97   18.60
   1  11  -4  224.18   22.60
   1 -11   3   -1.40    6.20
  -1  11  -3   -5.30    4.90
   2  10  -4    7.20    5.90
   2  10  -4    4.40    6.00
   2  10  -4   -2.60    4.00
   0  10  -3   10.40    5.60
   0  10  -3    6.90    4.50
   0  10  -3    0.30    3.30
   2 -10   2   -0.60    5.10
   2 -10   2   -3.60    3.20
  -2  10  -2   -2.50    4.80
   1   9  -3    3.10    3.90
   1   9  -3    1.00    4.00
   1   9  -3    7.80    4.80
   1  -9   2  116.59   14.40
  -1   9  -2  109.79   14.10
   3  -9   1    1.70    6.10
   3  -9   1    4.20    6.00
   2   8  -3    1.30    2.60
   2   8  -3   -0.30    2.60
   2   8  -3    0.90    4.30
   0  -8   2   39.90    6.30
   0   8  -2   34.10    7.30
   0   8  -2   56.99    9.00
   2  -8   1   35.00    8.50
   2  -8   1   35.00    8.10
  -2   8  -1   46.40    9.30
   3   7  -3   12.60    6.40
   3   7  -3    2.80    4.30
   1   7  -2  612.44   27.20
   1   7  -2  586.94   27.60
   1   7  -2  653.93   26.40
   1  -7   1   16.10    5.00
   1  -7   1   16.70    5.30
  -1   7  -1   10.00    3.90
  -1   7  -1   14.00    3.60
   3  -7   0   74.19   11.10
   3  -7   0   62.19   11.50
  -3   7   0   60.19   10.20
  -4  -6   3    7.90    5.50
  -4  -6   3    8.80    6.80
   4   6  -3    3.20    6.60
   2   6  -2   90.29   10.70
   2   6  -2   77.99   11.10
   2   6  -2   83.09   10.90
   0  -6   1   80.89    9.00
   0  -6   1   83.79    7.80
   0  -6   1   68.29    8.70
   0  -6   1   74.69    9.00
   0   6  -1   93.89    9.20
   0   6  -1   66.89    8.60
   0   6  -1   73.99    4.60
   0   6  -1   71.49    8.70
   2  -6   0    3.60    3.70
   2  -6   0    6.10    3.90
  -2   6   0    5.20    3.20
   4  -6  -1    3.00    5.90
  -4   6   1    4.00    4.00
  -3  -5   2  190.08   17.80
  -3  -5   2  161.98   16.10
   3   5  -2  162.48   17.20
   3   5  -2  162.38   12.30
  -1  -5   1  129.59   10.10
  -1  -5   1  134.49    9.60
  -1  -5   1  140.69    9.70
  -1  -5   1  134.99    9.10
  -1  -5   1  137.19    6.40
  -1  -5   1  152.68    8.70
   1   5  -1  133.99    9.60
   1   5  -1  141.69    7.40
   1   5  -1  136.69   10.00
   1   5  -1  144.59    6.40
   1   5  -1  155.58    9.40
   1  -5   0   67.69    7.80
   1  -5   0   70.09    8.30
   1  -5   0   66.89    7.60
   1  -5   0   66.59    5.80
  -1   5   0   76.19    5.80
  -1   5   0   55.79    7.30
  -1   5   0   75.19    8.80
   3  -5  -1    6.00    4.70
  -3   5   1    1.00    2.50
  -4  -4   2  149.09   16.20
  -4  -4   2  159.38   17.50
   4   4  -2  142.19   17.60
  -2  -4   1   22.70    4.10
  -2  -4   1   23.80    5.50
  -2  -4   1   27.20    5.80
  -2  -4   1   27.70    5.60
  -2  -4   1   25.90    5.10
   2   4  -1   24.70    3.90
   2   4  -1   26.20    5.50
   2   4  -1   33.60    6.20
   2   4  -1   27.50    5.60
   0  -4   0    3.30    2.40
   0  -4   0    3.10    1.80
   0  -4   0    1.00    0.90
   0  -4   0    3.80    2.10
   0  -4   0   -0.40    1.30
   0   4   0    1.40    1.70
   0   4   0    2.60    1.80
   0   4   0    2.40    1.80
   0   4   0    3.80    1.00
   2  -4  -1  190.68    9.50
   2  -4  -1  193.38   12.80
   2  -4  -1  183.68   11.90
   2  -4  -1  212.78   11.20
  -2   4   1  182.08   12.70
  -2   4   1  203.78    9.30
  -2   4   1  180.18   11.50
  -2   4   1  186.98   11.00
   4  -4  -2  140.09   17.30
  -4   4   2  111.59   15.10
  -3  -3   1  196.28   14.10
  -3  -3   1  210.38   14.00
   3   3  -1  227.38   15.40
   3   3  -1  199.78   12.90
  -1  -3   0    3.30    2.30
  -1  -3   0    5.00    1.40
  -1  -3   0    1.80    1.80
  -1  -3   0    7.30    2.40
  -1  -3   0    4.50    2.20
   1   3   0    3.60    2.20
   1   3   0    5.30    2.10
   1   3   0    4.50    1.00
   1   3   0    3.50    2.10
   1  -3  -1  167.88    8.30
   1  -3  -1  163.58    6.30
   1  -3  -1  171.08    9.30
   1  -3  -1  161.88    9.20
   1  -3  -1  163.58    7.70
  -1   3   1  172.88    8.90
  -1   3   1  161.18    9.50
  -1   3   1  159.78    8.20
  -1   3   1  162.58    6.30
   3  -3  -2  483.85   24.40
   3  -3  -2  503.75   20.90
  -3   3   2  499.05   24.20
  -3   3   2  495.45   21.50
  -4  -2   1   -5.30    3.60
  -4  -2   1    8.00    4.90
   4   2  -1   15.40    6.20
  -2  -2   0   92.99    7.00
  -2  -2   0  113.69    8.20
  -2  -2   0  109.69   10.00
  -2  -2   0  100.19    9.20
   2   2   0  104.59    7.70
   2   2   0  107.89    8.10
   2   2   0  112.19    8.70
   2   2   0  114.49    5.50
   0  -2  -1  201.08    8.60
   0  -2  -1  205.28    8.50
   0  -2  -1  207.88    8.90
   0  -2  -1  198.88    8.60
   0  -2  -1  211.58    7.40
   0   2   1  206.48    8.60
   0   2   1  207.88    8.40
   0   2   1  199.58    8.80
   2  -2  -2  591.74   23.50
   2  -2  -2  604.84   21.40
   2  -2  -2  573.64   19.60
   2  -2  -2  608.24   23.50
  -2   2   2  609.04   20.20
  -2   2   2  591.94   21.40
  -2   2   2  574.04   23.60
  -2   2   2  582.74   23.20
   4  -2  -3   36.00   10.00
  -4   2   3   26.70    7.90
  -4   2   3   19.80    5.60
  -3  -1   0    0.70    2.10
  -3  -1   0   -1.10    2.10
   3   1   0    7.20    3.30
   3   1   0    2.10    3.10
  -1  -1  -1 1567.44   43.00
  -1  -1  -1 1489.15   43.30
  -1  -1  -1 1520.65   43.50
  -1  -1  -1 1569.14   44.40
   1   1   1 1553.64   44.10
   1   1   1 1501.25   43.30
   1   1   1 1521.55   44.40
   1   1   1 1492.85   42.20
   1  -1  -2    1.40    1.40
   1  -1  -2    4.20    1.70
   1  -1  -2    2.20    0.90
   1  -1  -2    3.40    1.50
  -1   1   2    2.30    1.30
  -1   1   2    4.20    2.00
  -1   1   2    2.40    1.40
  -1   1   2    1.30    1.50
   3  -1  -3   21.30    5.00
   3  -1  -3   21.40    5.30
  -3   1   3   22.50    5.70
  -3   1   3   15.40    4.30
  -3   1   3   17.40    5.00
  -4   0   0   32.30    7.10
  -4   0   0   44.70    9.40
   4   0   0   39.40    8.90
  -2   0  -1  382.46   14.70
  -2   0  -1  409.76   15.80
  -2   0  -1  391.96   17.10
  -2   0  -1  412.16   16.50
  -2   0  -1  405.16   17.50
   2   0   1  407.66   13.70
   2   0   1  392.06   16.30
   2   0   1  390.96   17.80
   2   0   1  397.76   16.80
   0   0  -2 3335.47   85.49
   0   0  -2 3213.68   85.69
   0   0  -2 3281.47   84.39
   0   0  -2 3187.98   85.29
   0   0   2 3316.87   84.99
   0   0   2 3201.28   85.69
   0   0   2 3065.79   85.39
   0   0   2 3268.37   85.79
   2   0  -3  105.09    9.70
   2   0  -3  112.49    5.30
   2   0  -3  107.79    7.60
   2   0  -3  114.89    8.10
  -2   0   3  117.09    8.70
  -2   0   3   98.99    7.60
  -2   0   3  123.19    8.00
  -2   0   3  110.09    8.00
  -2   0   3  111.99    4.80
   4   0  -4   -4.00    4.50
  -4   0   4   -3.40    3.70
  -4   0   4    0.00    4.10
  -3   1  -1  163.98   10.20
  -3   1  -1  166.58   12.20
  -3   1  -1  178.08   11.30
   3  -1   1  141.49   10.70
   3  -1   1  162.58   11.40
  -1   1  -2  852.51   26.30
  -1   1  -2  845.72   26.80
  -1   1  -2  822.02   23.70
  -1   1  -2  834.32   25.80
   1  -1   2  834.42   24.00
   1  -1   2  840.02   26.50
   1  -1   2  819.52   25.90
   1  -1   2  821.32   26.40
   1  -1   2  818.22   25.30
   1   1  -3   29.40    3.30
   1   1  -3   26.30    3.70
   1   1  -3   27.70    1.90
   1   1  -3   32.40    4.00
  -1  -1   3   29.50    3.80
  -1  -1   3   27.20    2.90
  -1  -1   3   20.80    3.50
  -1  -1   3   23.20    1.70
  -1  -1   3   25.50    3.70
  -1  -1   3   28.60    3.80
   3   1  -4  202.28   13.50
  -3  -1   4  199.38   12.50
  -3  -1   4  180.78   12.60
  -3  -1   4  175.58   12.80
  -4   2  -1   22.80    7.20
  -2   2  -2  837.42   25.60
  -2   2  -2  827.02   29.30
  -2   2  -2  838.72   29.00
  -2   2  -2  833.72   30.50
   2  -2   2  861.81   27.90
   2  -2   2  807.42   30.50
   2  -2   2  819.02   29.40
   2  -2   2  850.61   27.50
   0   2  -3  198.08    6.90
   0   2  -3  176.78    8.00
   0   2  -3  188.18    8.70
   0   2  -3  202.58    7.50
   0  -2   3  201.08    7.40
   0  -2   3  177.28    8.60
   0  -2   3  190.28    8.20
   0  -2   3  196.68    8.40
   0  -2   3  199.18    8.80
   0  -2   3  193.58    6.90
   0  -2   3  193.08    7.90
   0  -2   3  188.88    9.10
   2   2  -4  412.96   18.80
   2   2  -4  430.36   14.80
   2   2  -4  426.66   18.20
   2   2  -4  426.26   18.50
  -2  -2   4  447.86   18.00
  -2  -2   4  447.86   19.30
  -2  -2   4  378.66   17.90
  -2  -2   4  429.16   18.90
  -2  -2   4  420.86   18.80
   4   2  -5  300.37   20.20
  -4  -2   5  286.87   19.40
  -3   3  -2    6.80    3.50
   3  -3   2    6.20    3.70
   3  -3   2    2.90    3.00
  -1   3  -3  154.28    7.90
  -1   3  -3  158.48    9.40
  -1   3  -3  154.78    9.30
   1  -3   3  143.49    8.80
   1  -3   3  161.58    7.00
   1  -3   3  162.38    9.20
   1  -3   3  144.49    8.90
   1  -3   3  153.68    9.50
   1   3  -4   38.20    5.00
   1   3  -4   33.30    4.80
   1   3  -4   43.90    5.30
   1   3  -4   39.20    4.60
  -1  -3   4   44.20    5.30
  -1  -3   4   37.30    5.00
  -1  -3   4   38.20    4.50
  -1  -3   4   29.10    4.40
  -1  -3   4   38.60    4.50
  -1  -3   4   37.90    5.00
  -1  -3   4   42.60    5.30
  -1  -3   4   37.10    4.90
   3   3  -5  195.48   14.00
   3   3  -5  187.18   14.30
  -3  -3   5  214.78   14.30
   4  -4   2   -0.10    4.70
  -2   4  -3    3.70    3.20
  -2   4  -3    4.40    2.40
  -2   4  -3    9.60    3.20
  -2   4  -3    6.80    3.30
   2  -4   3    5.50    2.80
   2  -4   3    3.20    2.20
   2  -4   3    0.70    1.90
   2  -4   3    4.00    2.80
   0   4  -4 1442.36   41.60
   0   4  -4 1463.55   44.70
   0   4  -4 1478.45   45.80
   0   4  -4 1478.25   43.20
   0  -4   4 1493.05   44.80
   0  -4   4 1459.85   45.10
   0  -4   4 1535.85   45.10
   0  -4   4 1426.46   45.90
   0  -4   4 1479.85   42.70
   0  -4   4 1431.56   45.10
   0  -4   4 1496.05   41.70
   0  -4   4 1472.45   43.00
   2   4  -5    2.10    2.40
   2   4  -5    1.50    2.60
   2   4  -5    7.20    3.60
   2   4  -5   -2.10    1.90
  -2  -4   5    3.80    2.30
  -2  -4   5    0.30    3.00
  -2  -4   5    0.90    1.80
   4   4  -6   67.99   11.80
   4   4  -6   93.99   14.10
  -4  -4   6   64.49   11.20
  -3   5  -3   61.09   10.20
   3  -5   3   66.69   10.30
   3  -5   3   66.59    9.30
  -1   5  -4  333.17   13.30
  -1   5  -4  332.37   17.00
  -1   5  -4  320.77   15.70
  -1   5  -4  344.27   16.90
   1  -5   4  312.67   16.30
   1  -5   4  311.57   16.10
   1  -5   4  311.57   16.30
   1  -5   4  320.47   17.00
   1  -5   4  327.07   13.50
   1   5  -5   40.30    6.10
   1   5  -5   40.00    6.20
   1   5  -5   37.50    5.60
   1   5  -5   37.80    5.90
   1   5  -5   40.10    6.00
   1   5  -5   36.80    5.60
   1   5  -5   32.60    5.40
   1   5  -5   31.10    5.60
  -1  -5   5   31.20    5.30
  -1  -5   5   30.40    5.40
  -1  -5   5   32.80    5.30
  -1  -5   5   37.30    5.70
  -1  -5   5   36.40    5.80
  -1  -5   5   37.60    5.80
  -1  -5   5   26.70    4.90
  -1  -5   5   34.50    5.40
   3   5  -6  202.18   18.10
   3   5  -6  193.98   17.80
   3   5  -6  172.38   16.80
  -4   6  -3    1.50    5.90
   4  -6   3   -8.30    4.50
  -2   6  -4   -3.60    2.90
   2  -6   4    0.90    3.20
   2  -6   4    3.20    3.00
   0   6  -5    9.80    3.80
   0   6  -5   27.40    4.00
   0   6  -5   24.80    5.40
   0   6  -5   23.70    4.10
   0   6  -5   31.80    5.40
   0  -6   5   31.60    4.70
   0  -6   5   30.20    5.40
   0  -6   5   20.50    4.80
   0  -6   5   25.00    5.60
   0  -6   5   26.70    4.00
   0  -6   5   25.30    4.40
   0  -6   5   19.90    5.10
   0  -6   5   28.40    6.20
   2   6  -6   65.59    9.80
   2   6  -6   59.99    8.40
   2   6  -6   56.79    8.50
   2   6  -6   52.69    8.80
  -2  -6   6   49.70    7.20
  -3   7  -4   13.60    5.90
   3  -7   4   29.50    7.70
   3  -7   4   17.00    7.50
  -1   7  -5    2.90    2.50
  -1   7  -5   -4.40    2.70
   1  -7   5   13.80    5.10
   1   7  -6  116.99   11.50
   1   7  -6  120.19   12.50
   1   7  -6  108.49   12.20
   1   7  -6  122.59   11.30
   1   7  -6  111.29   11.90
   1   7  -6  121.19   11.60
   1   7  -6  109.59   11.80
   1   7  -6  115.29   11.40
  -1  -7   6   94.59   12.90
  -1  -7   6  123.29   11.70
  -1  -7   6   98.79   10.60
  -1  -7   6  104.29   10.40
   3   7  -7    0.60    3.60
   3   7  -7    2.70    4.90
   3   7  -7    6.60    4.00
  -2   8  -5   23.60    7.00
   2  -8   5   25.30    7.50
   2  -8   5   22.60    7.70
   0   8  -6   15.90    4.40
   0   8  -6    4.50    4.00
   0   8  -6    0.40    3.50
   0  -8   6    6.60    3.50
   2   8  -7    2.30    4.70
   2   8  -7    3.10    4.50
   2   8  -7    6.80    3.80
   2   8  -7    6.50    4.20
  -3   9  -5  172.38   18.40
   3  -9   5  168.28   20.10
   3  -9   5  237.18   22.60
  -1   9  -6   35.70    7.80
  -1   9  -6   70.59   12.00
   1   9  -7   32.20    8.40
   1   9  -7   29.50    7.50
   1   9  -7   37.60    7.70
   1   9  -7   24.30    7.20
   1   9  -7   35.80    8.00
  -2  10  -6   -5.10    5.20
   2 -10   6   -1.90    5.10
   2 -10   6   -3.60    5.70
   0  10  -7    6.70    5.60
   0  10  -7   12.20    5.40
   0  10  -7    0.80    5.10
   2  10  -8    3.90    4.40
   2  10  -8   -0.50    5.20
  -1  11  -7   32.70    9.30
  -1  11  -7   18.90    8.90
  -1  11  -7   23.30    9.30
   0  11  -3    2.70    4.40
   1  10  -3    3.00    3.30
   1  10  -3    0.50    4.30
   1  10  -3    3.10    5.50
   1 -10   2  -10.00    4.10
   1 -10   2    3.70    5.50
  -1  10  -2   -1.30    3.70
   2   9  -3    3.40    4.80
   2   9  -3    1.10    4.60
   2   9  -3   -4.90    3.70
   0  -9   2  256.47   17.80
   0   9  -2  222.18   16.50
   0   9  -2  254.67   16.40
   2  -9   1  109.39   14.10
   2  -9   1  147.69   17.30
  -2   9  -1  127.69   17.00
   3   8  -3    3.10    4.80
   3   8  -3    3.40    5.10
   3   8  -3   18.80    6.90
   1   8  -2  126.59   14.70
   1   8  -2  132.79   13.70
   1   8  -2  122.39   14.20
   1  -8   1   61.19    9.70
   1  -8   1   41.50    8.30
  -1   8  -1   51.29    9.20
   3  -8   0   -0.70    3.40
  -3   8   0   -1.90    4.50
   2   7  -2   80.49   11.20
   2   7  -2   65.69   10.30
   2   7  -2   84.29   11.70
   0  -7   1  927.01   31.10
   0  -7   1  868.51   35.20
   0  -7   1  911.01   34.50
   0   7  -1  881.31   32.60
   0   7  -1  826.02   33.30
   2  -7   0   24.40    7.20
   2  -7   0   17.80    5.60
  -2   7   0   34.00    6.40
  -2   7   0   28.50    7.30
  -3  -6   2   40.30    8.90
   3   6  -2   24.80    7.10
   3   6  -2   34.30    8.30
  -1  -6   1  953.60   32.00
  -1  -6   1  947.61   34.30
   1   6  -1  986.20   34.40
   1   6  -1  999.30   31.20
   1   6  -1  951.20   35.50
   1  -6   0    7.70    3.30
   1  -6   0   18.30    3.50
   1  -6   0   17.50    4.90
   1  -6   0   15.80    4.20
  -1   6   0   13.50    4.40
  -1   6   0   15.20    4.40
  -1   6   0   23.80    5.40
  -1   6   0   20.00    3.70
   3  -6  -1   -1.20    3.10
  -3   6   1    4.30    4.10
  -4  -5   2   83.49   13.00
  -4  -5   2   98.29   14.30
   4   5  -2  113.19   16.30
  -2  -5   1  314.27   17.70
  -2  -5   1  343.07   17.50
   2   5  -1  349.96   17.80
   2   5  -1  370.36   15.70
   2   5  -1  309.17   18.20
   0  -5   0    4.30    2.20
   0  -5   0    6.90    2.70
   0  -5   0    6.30    2.40
   0  -5   0    4.30    2.80
   0  -5   0    5.10    1.40
   0   5   0    5.20    2.60
   0   5   0    1.10    1.80
   0   5   0    6.00    1.30
   0   5   0    8.60    2.80
   2  -5  -1  156.98   10.30
   2  -5  -1  130.89   13.00
  -2   5   1  144.79   10.40
  -2   5   1  132.49   11.90
   4  -5  -2   39.00   10.60
  -4   5   2   27.10    8.60
  -3  -4   1  171.48   15.60
  -3  -4   1  137.09   14.50
   3   4  -1  158.68   16.20
   3   4  -1  169.18   12.30
  -1  -4   0  156.78    9.80
  -1  -4   0  156.58    8.50
  -1  -4   0  152.28    6.00
  -1  -4   0  149.29   10.00
  -1  -4   0  136.19    8.90
   1   4   0  126.59    9.20
   1   4   0  147.79    9.40
   1   4   0  149.49    8.80
   1   4   0  158.58    6.60
   1  -4  -1 1082.79   29.10
   1  -4  -1 1051.19   35.60
   1  -4  -1 1044.60   35.60
   1  -4  -1 1099.19   33.00
   1  -4  -1 1097.69   34.50
  -1   4   1 1044.30   35.00
  -1   4   1 1114.29   33.30
  -1   4   1 1036.30   34.20
  -1   4   1 1097.39   36.60
   3  -4  -2   53.49    9.40
  -3   4   2   75.59   10.70
  -4  -3   1   47.00    9.30
  -4  -3   1   47.60   10.00
   4   3  -1   23.70    7.60
  -2  -3   0   33.40    5.90
  -2  -3   0   47.90    5.50
  -2  -3   0   50.19    7.10
  -2  -3   0   36.30    5.90
   2   3   0   37.20    6.30
   2   3   0   48.30    6.60
   2   3   0   38.70    4.40
   2   3   0   31.10    5.80
   0  -3  -1   -2.00    1.10
   0  -3  -1   -0.20    1.60
   0  -3  -1    0.00    1.30
   0  -3  -1    1.20    1.60
   0  -3  -1   -0.40    0.80
   0   3   1   -0.40    1.10
   0   3   1    0.80    1.40
   0   3   1    2.50    1.90
   2  -3  -2  584.74   20.70
   2  -3  -2  556.84   23.00
   2  -3  -2  521.05   22.70
   2  -3  -2  549.35   19.60
  -2   3   2  569.24   22.70
  -2   3   2  536.75   20.50
  -2   3   2  555.64   24.00
  -2   3   2  545.45   19.90
   4  -3  -3   -3.10    3.00
  -4   3   3    5.80    4.20
  -3  -2   0   92.79   10.70
  -3  -2   0   81.99    9.90
   3   2   0   67.99    8.80
  -1  -2  -1  422.16   16.10
  -1  -2  -1  423.46   16.00
  -1  -2  -1  441.36   16.80
  -1  -2  -1  439.36   16.30
  -1  -2  -1  425.76   14.10
   1   2   1  422.16   16.70
   1   2   1  437.96   16.70
   1   2   1  434.06   15.20
   1  -2  -2   33.10    4.40
   1  -2  -2   38.30    3.80
   1  -2  -2   31.50    3.50
   1  -2  -2   30.70    4.10
   1  -2  -2   26.80    3.50
  -1   2   2   39.50    4.30
  -1   2   2   28.10    4.40
  -1   2   2   33.40    3.50
  -1   2   2   31.80    4.10
  -1   2   2   31.50    3.50
   3  -2  -3  167.98   11.30
   3  -2  -3  154.58   14.80
  -3   2   3  185.78   13.70
  -3   2   3  185.18   11.90
  -3   2   3  183.78   12.00
  -4  -1   0   44.40    9.90
  -4  -1   0   16.70    6.10
   4   1   0   30.60    8.40
  -2  -1  -1  107.89    9.90
  -2  -1  -1   99.89    7.20
  -2  -1  -1   99.59    7.40
  -2  -1  -1   90.59    4.90
  -2  -1  -1   92.99    8.40
   2   1   1   94.59    7.10
   2   1   1   96.39    9.50
   2   1   1   93.19    9.10
   2   1   1  108.09    5.60
   0  -1  -2  123.59    5.30
   0  -1  -2  125.19    5.70
   0  -1  -2  119.39    5.70
   0  -1  -2  127.69    6.20
   0   1   2  121.89    5.10
   0   1   2  123.29    5.80
   0   1   2  118.69    6.10
   0   1   2  122.89    5.90
   2  -1  -3 1157.18   32.10
   2  -1  -3 1143.79   38.20
   2  -1  -3 1154.98   37.50
   2  -1  -3 1101.19   36.50
  -2   1   3 1147.39   38.20
  -2   1   3 1095.59   36.50
  -2   1   3 1160.18   38.20
  -2   1   3 1135.09   33.20
  -2   1   3 1155.18   36.80
   4  -1  -4   14.30    5.70
  -4   1   4   28.10    7.50
  -4   1   4   14.30    5.80
  -3   0  -1  123.29   10.80
  -3   0  -1  124.79   12.90
   3   0   1  113.39   10.90
   3   0   1  121.69   11.80
  -1   0  -2  522.05   16.30
  -1   0  -2  504.55   17.70
  -1   0  -2  509.05   16.70
  -1   0  -2  514.15   16.40
  -1   0  -2  508.25   18.20
   1   0   2  494.75   16.80
   1   0   2  513.55   16.50
   1   0   2  508.95   17.90
   1   0   2  529.45   18.30
   1   0   2  509.55   16.20
   1   0  -3  187.18    8.80
   1   0  -3  178.58    8.80
   1   0  -3  187.18    7.80
  -1   0   3  179.98    7.60
  -1   0   3  178.98    8.70
  -1   0   3  175.88    8.90
  -1   0   3  194.28    9.00
  -1   0   3  189.88    9.30
   3   0  -4    4.90    3.60
  -3   0   4    1.20    2.90
  -3   0   4    4.70    2.70
  -3   0   4    7.40    3.50
  -4   1  -1   -4.10    4.20
   4  -1   1    7.70    4.30
  -2   1  -2 1477.05   47.10
  -2   1  -2 1452.35   43.10
  -2   1  -2 1463.25   46.50
  -2   1  -2 1511.75   45.00
   2  -1   2 1483.45   47.60
   2  -1   2 1489.45   43.40
   2  -1   2 1461.75   46.40
   2  -1   2 1506.75   44.40
   0   1  -3  246.08    9.20
   0   1  -3  251.57    7.90
   0   1  -3  268.07   10.50
   0   1  -3  254.47   10.10
   0  -1   3  257.27    9.50
   0  -1   3  260.37   10.30
   0  -1   3  253.47   10.30
   0  -1   3  261.47    8.00
   0  -1   3  244.88   10.40
   0  -1   3  246.28   10.00
   2   1  -4    1.40    0.90
   2   1  -4    0.60    1.70
   2   1  -4    1.40    2.40
   2   1  -4   -1.00    1.60
  -2  -1   4   -2.60    1.50
  -2  -1   4    0.30    0.90
  -2  -1   4    0.50    1.50
  -2  -1   4   -0.50    1.90
  -2  -1   4    1.90    1.50
   4   1  -5   70.79   11.80
  -4  -1   5   73.19   11.50
  -4  -1   5   75.29   11.80
  -3   2  -2    2.90    3.30
  -3   2  -2    0.40    3.10
   3  -2   2    2.10    2.40
   3  -2   2   -1.20    2.30
  -1   2  -3  194.58    6.90
  -1   2  -3  211.38   10.40
  -1   2  -3  183.08    9.30
  -1   2  -3  216.18   10.70
   1  -2   3  203.58    7.30
   1  -2   3  199.38   10.00
   1  -2   3  197.48   10.30
   1  -2   3  217.58   10.10
   1  -2   3  201.28   10.20
   1   2  -4   50.79    3.70
   1   2  -4   66.69    6.30
   1   2  -4   65.99    4.70
   1   2  -4   60.29    6.00
  -1  -2   4   61.09    6.00
  -1  -2   4   56.69    4.20
  -1  -2   4   60.19    6.20
  -1  -2   4   50.69    5.50
  -1  -2   4   62.39    6.30
  -1  -2   4   62.99    6.40
  -1  -2   4   57.09    3.80
  -1  -2   4   55.39    4.30
   3   2  -5    0.50    3.20
   3   2  -5   14.60    4.70
  -3  -2   5    3.70    3.40
  -3  -2   5    8.80    4.40
  -4   3  -2    0.60    4.40
   4  -3   2    4.60    5.20
  -2   3  -3   12.60    3.70
  -2   3  -3    6.80    3.20
  -2   3  -3   14.50    3.70
   2  -3   3    8.40    2.50
   2  -3   3    7.20    3.50
   2  -3   3   15.10    4.00
   2  -3   3   21.40    4.50
   0   3  -4  382.86   13.00
   0   3  -4  349.47   14.90
   0   3  -4  387.26   14.40
   0   3  -4  388.36   15.80
   0  -3   4  392.06   15.90
   0  -3   4  374.26   14.20
   0  -3   4  358.06   12.40
   0  -3   4  359.36   15.00
   0  -3   4  368.16   14.00
   0  -3   4  336.07   14.70
   0  -3   4  366.56   12.80
   0  -3   4  348.67   14.50
   2   3  -5  381.26   14.10
   2   3  -5  362.86   17.40
   2   3  -5  330.77   16.50
   2   3  -5  350.16   17.40
  -2  -3   5  381.46   17.60
  -2  -3   5  372.76   18.00
  -2  -3   5  380.96   17.10
  -2  -3   5  361.96   18.00
  -2  -3   5  361.96   17.60
   4   3  -6  111.79   14.60
   4   3  -6  113.89   14.80
  -4  -3   6   73.09   12.00
  -4  -3   6  115.59   14.60
  -3   4  -3   41.00    7.30
  -3   4  -3   45.50    8.70
   3  -4   3   43.00    7.10
   3  -4   3   42.70    8.50
  -1   4  -4   96.99    6.50
  -1   4  -4   86.39    9.20
  -1   4  -4  101.79    9.50
   1  -4   4   99.09    7.80
   1  -4   4   82.79    8.90
   1  -4   4   91.39    9.20
   1  -4   4   95.59    5.50
   1  -4   4  108.09   10.10
   1   4  -5   80.49    7.90
   1   4  -5   67.79    7.10
   1   4  -5   88.69    8.00
   1   4  -5   59.69    7.40
   1   4  -5   72.39    7.50
  -1  -4   5   58.59    6.30
  -1  -4   5   65.59    7.00
  -1  -4   5   57.29    6.60
  -1  -4   5   55.29    6.60
  -1  -4   5   62.79    7.20
  -1  -4   5   65.39    7.10
  -1  -4   5   55.09    7.10
  -1  -4   5   73.49    7.80
   3   4  -6  286.27   17.70
   3   4  -6  282.97   18.40
  -4   5  -3    9.80    6.20
   4  -5   3   17.90    7.40
  -2   5  -4   87.79    8.50
  -2   5  -4   70.59    9.90
   2  -5   4   80.69   10.00
   2  -5   4   85.89   10.30
   0   5  -5   33.10    4.10
   0   5  -5   47.60    6.40
   0   5  -5   27.90    5.30
   0   5  -5   22.90    4.10
   0  -5   5   33.80    5.60
   0  -5   5   30.20    5.70
   0  -5   5   30.90    4.70
   0  -5   5   25.40    4.90
   0  -5   5   33.60    5.80
   0  -5   5   27.50    3.70
   0  -5   5   47.70    6.50
   0  -5   5   34.20    4.50
   2   5  -6   30.90    6.00
   2   5  -6   27.10    6.10
   2   5  -6   24.00    5.80
   2   5  -6   18.60    4.30
  -2  -5   6   18.70    4.80
  -2  -5   6   37.90    6.70
   4   5  -7    1.50    4.00
   4   5  -7    4.10    5.20
  -4  -5   7   10.30    6.50
  -3   6  -4   14.50    5.70
   3  -6   4   10.30    5.40
   3  -6   4   16.50    6.50
  -1   6  -5  156.78   12.00
  -1   6  -5  152.58   11.10
  -1   6  -5  143.89    8.50
   1  -6   5  136.19   13.50
   1  -6   5  149.09   11.20
   1   6  -6   -0.40    2.30
   1   6  -6   -0.50    1.40
   1   6  -6    0.50    2.40
   1   6  -6   -0.80    2.10
   1   6  -6   -0.60    2.10
   1   6  -6   -1.50    2.10
   1   6  -6    1.80    2.70
   1   6  -6   -0.60    2.00
  -1  -6   6    5.60    3.00
  -1  -6   6    0.80    2.30
  -1  -6   6    2.30    3.00
  -1  -6   6    0.90    2.50
  -1  -6   6   -0.30    2.40
  -1  -6   6   -2.70    2.20
  -1  -6   6    1.00    2.40
  -1  -6   6   -1.70    2.00
   3   6  -7   11.00    5.30
   3   6  -7   20.70    6.90
   3   6  -7   12.10    6.00
  -2   7  -5   56.39    9.60
   2  -7   5   45.20    8.60
   2  -7   5   57.19    9.80
   0   7  -6   22.50    5.40
   0   7  -6   21.00    4.50
   0   7  -6   20.20    5.90
   0   7  -6   13.10    5.00
   0  -7   6   17.50    4.10
   0  -7   6   10.10    4.00
   2   7  -7  237.88   15.30
   2   7  -7  211.88   14.90
   2   7  -7  246.68   16.80
   2   7  -7  211.58   15.30
   2   7  -7  228.88   16.40
  -3   8  -5  256.27   19.70
   3  -8   5  346.87   22.40
   3  -8   5  278.97   21.10
  -1   8  -6    5.40    4.70
   1  -8   6   48.10    4.80
   1   8  -7   23.70    6.70
   1   8  -7   13.70    5.20
   1   8  -7    5.80    4.30
   1   8  -7   10.00    4.60
   1   8  -7    5.80    4.40
   1   8  -7    9.20    4.00
   1   8  -7   17.40    5.70
   3   8  -8   13.60    6.90
   3   8  -8   13.00    6.80
   3   8  -8    9.20    6.10
  -2   9  -6   13.50    7.50
  -2   9  -6   -6.00    4.10
   2  -9   6   19.00    8.60
   2  -9   6    9.10    5.50
   0   9  -7   64.19   11.30
   0   9  -7   43.60    9.50
   0   9  -7   35.10    8.80
   2   9  -8    6.70    4.60
   2   9  -8    6.20    5.80
   2   9  -8    4.60    5.50
  -1  10  -7   13.60    7.40
  -1  10  -7   14.40    7.70
   1  10  -8    7.70    6.70
   1  10  -8    6.30    5.10
   1  10  -8   17.00    6.20
   0  11  -8    2.90    5.40
   0  11  -8    3.30    4.60
   0  11  -8   -3.10    5.10
   1  11  -3   53.29   11.00
   1  11  -3   69.09   13.60
   1  11  -3   38.10    9.70
   1 -11   2   10.70    7.40
   1 -11   2   17.80    8.50
  -1  11  -2   27.20    8.30
   2  10  -3  194.88   21.50
   2  10  -3  189.68   20.20
   2  10  -3  169.68   18.90
   0 -10   2    6.50    5.40
   0  10  -2    4.00    5.40
   2 -10   1   64.39   12.10
   2 -10   1   66.19   12.60
  -2  10  -1   53.29   12.00
   1   9  -2   -2.70    3.10
   1   9  -2    2.20    3.50
   1   9  -2    0.30    2.70
   1  -9   1  192.28   18.60
   1  -9   1  162.98   18.10
  -1   9  -1  222.88   16.60
   3  -9   0   -1.30    4.30
   2   8  -2   76.29   11.60
   2   8  -2  101.09   14.10
   0  -8   1 1164.48   47.40
   0  -8   1 1328.07   43.10
   0  -8   1 1328.97   47.40
   0   8  -1 1264.77   46.40
   0   8  -1 1343.17   45.40
   2  -8   0    5.60    4.30
   2  -8   0   13.10    5.90
  -2   8   0    0.50    3.30
  -3  -7   2    6.20    5.80
   3   7  -2    7.60    4.90
   3   7  -2   11.90    6.10
  -1  -7   1  131.49   14.30
   1   7  -1  152.98   11.30
   1   7  -1  161.88   15.20
   1  -7   0   28.40    6.40
   1  -7   0   26.40    6.20
  -1   7   0   24.50    6.20
   3  -7  -1    3.60    3.70
  -3   7   1   16.00    5.70
  -4  -6   2   34.80    9.30
  -4  -6   2   27.10    9.00
   4   6  -2   17.40    7.20
  -2  -6   1  781.32   31.60
   2   6  -1  612.64   26.50
   2   6  -1  762.82   30.50
   0  -6   0  279.37   14.90
   0  -6   0  232.98   13.80
   0  -6   0  246.48   12.50
   0  -6   0  215.38   13.90
   0   6   0  248.98   13.10
   0   6   0  217.18   13.40
   0   6   0  233.78   13.80
   2  -6  -1    8.40    3.70
   2  -6  -1    6.30    4.50
  -2   6   1    4.30    3.20
  -2   6   1    2.20    3.50
   4  -6  -2   -3.60    5.60
  -4   6   2   11.50    6.90
  -3  -5   1  258.37   17.40
  -3  -5   1  279.47   18.40
   3   5  -1  247.38   18.20
   3   5  -1  295.67   17.30
  -1  -5   0   50.89    7.70
  -1  -5   0   43.30    6.20
  -1  -5   0   42.30    6.70
  -1  -5   0   52.19    6.20
   1   5   0   65.29    8.40
   1   5   0   65.49    8.20
   1   5   0   63.39    7.70
   1   5   0   54.99    4.30
   1  -5  -1   36.90    6.00
   1  -5  -1   38.30    5.00
   1  -5  -1   41.50    6.70
   1  -5  -1   31.80    5.60
  -1   5   1   51.09    7.30
  -1   5   1   43.70    5.00
  -1   5   1   48.70    7.10
  -1   5   1   36.00    5.90
   3  -5  -2    3.60    4.70
  -3   5   2    0.70    3.40
  -4  -4   1    5.90    4.90
  -4  -4   1    4.50    4.90
   4   4  -1   14.10    6.60
  -2  -4   0   31.80    6.30
  -2  -4   0   27.40    5.50
  -2  -4   0   27.00    5.60
  -2  -4   0   36.40    4.80
  -2  -4   0   29.10    6.00
   2   4   0   34.40    4.80
   2   4   0   27.80    5.70
   2   4   0   33.40    6.30
   0  -4  -1  117.89    7.30
   0  -4  -1  110.49    7.80
   0  -4  -1  106.29    7.80
   0  -4  -1  124.99    8.20
   0  -4  -1  119.19    5.50
   0   4   1  105.19    7.80
   0   4   1  113.29    7.30
   0   4   1  138.99    8.60
   2  -4  -2   -0.80    1.70
   2  -4  -2    0.80    1.70
   2  -4  -2   -1.40    1.90
   2  -4  -2   -3.30    2.00
  -2   4   2    0.10    2.00
  -2   4   2   -0.80    2.10
  -2   4   2    0.70    1.20
  -2   4   2   -0.50    2.80
   4  -4  -3  464.45   27.70
  -4   4   3  473.65   27.30
  -3  -3   0   53.29    8.60
  -3  -3   0   56.39    7.80
  -3  -3   0   79.29   10.30
   3   3   0   60.79    9.00
  -1  -3  -1  296.27    9.90
  -1  -3  -1  287.67   13.30
  -1  -3  -1  290.57   13.40
  -1  -3  -1  302.87   14.00
  -1  -3  -1  292.07   12.80
   1   3   1  277.97   12.50
   1   3   1  284.57   13.70
   1   3   1  294.27   13.50
   1  -3  -2  161.28    9.40
   1  -3  -2  165.58    8.30
   1  -3  -2  147.99    8.20
   1  -3  -2  159.98    6.90
   1  -3  -2  158.58    9.10
  -1   3   2  160.28    8.30
  -1   3   2  164.48    9.20
  -1   3   2  165.28    6.90
  -1   3   2  154.98    9.80
  -1   3   2  161.18    8.20
   3  -3  -3   12.40    4.40
   3  -3  -3   18.90    5.40
  -3   3   3    9.10    3.90
  -3   3   3    7.80    3.70
  -4  -2   0   36.50    7.80
  -4  -2   0   24.20    7.80
   4   2   0   42.00    9.20
  -2  -2  -1   82.69    8.50
  -2  -2  -1   96.49    9.70
  -2  -2  -1   75.09    7.20
  -2  -2  -1   84.89    8.40
   2   2   1   69.09    8.50
   2   2   1   76.99    5.20
   2   2   1   78.89    8.20
   2   2   1   82.29    8.70
   0  -2  -2    5.00    1.70
   0  -2  -2    2.90    1.50
   0  -2  -2    6.50    1.70
   0  -2  -2    2.10    1.60
   0   2   2    2.90    0.90
   0   2   2    4.90    2.20
   0   2   2    3.00    1.30
   0   2   2    5.10    1.90
   2  -2  -3    1.40    2.30
   2  -2  -3    1.70    2.20
   2  -2  -3    0.90    1.30
   2  -2  -3   -1.60    1.20
  -2   2   3    1.80    1.90
  -2   2   3    1.30    1.60
  -2   2   3    0.50    1.70
  -2   2   3    4.80    2.80
   4  -2  -4   -1.20    5.10
  -4   2   4    6.00    4.70
  -4   2   4   -0.10    3.60
  -3  -1  -1  232.38   15.10
  -3  -1  -1  211.58   12.80
  -3  -1  -1  197.18   12.90
   3   1   1  165.28   12.00
  -1  -1  -2    0.00    1.30
  -1  -1  -2    2.40    1.30
  -1  -1  -2    3.30    1.80
  -1  -1  -2    1.70    1.30
   1   1   2    4.30    1.80
   1   1   2    1.90    0.90
   1   1   2    1.00    1.40
   1   1   2    0.80    1.30
   1  -1  -3  109.19    6.00
   1  -1  -3  115.59    7.10
   1  -1  -3  108.19    6.30
   1  -1  -3  119.39    6.80
  -1   1   3  113.69    6.50
  -1   1   3  112.19    6.20
  -1   1   3  114.59    6.90
  -1   1   3  111.19    4.40
  -1   1   3  111.89    7.40
   3  -1  -4   -1.50    2.80
  -3   1   4   -0.10    2.50
  -3   1   4   -0.20    1.70
  -3   1   4   -0.40    2.70
  -4   0  -1   42.90    9.50
   4   0   1   23.50    6.30
  -2   0  -2 1698.83   50.79
  -2   0  -2 1711.93   51.09
  -2   0  -2 1722.03   53.09
  -2   0  -2 1746.73   53.79
  -2   0  -2 1743.33   49.70
   2   0   2 1732.03   53.19
   2   0   2 1748.63   51.29
   2   0   2 1735.03   49.50
   2   0   2 1729.53   54.09
   0   0  -3   50.99    4.70
   0   0  -3   49.30    4.40
   0   0  -3   44.70    4.20
   0   0  -3   48.70    3.00
   0   0   3   50.69    4.90
   0   0   3   49.50    4.60
   0   0   3   49.10    4.40
   0   0   3   47.40    3.40
   2   0  -4  594.64   22.10
   2   0  -4  552.44   22.90
   2   0  -4  560.94   22.30
  -2   0   4  592.94   22.60
  -2   0   4  557.24   23.30
  -2   0   4  552.34   22.40
  -2   0   4  602.64   18.60
  -2   0   4  585.24   23.10
   4   0  -5  125.69   14.80
  -4   0   5  131.29   15.80
  -4   0   5   93.89   12.60
  -3   1  -2  176.08   10.50
  -3   1  -2  151.58   14.40
   3  -1   2  187.88   11.80
   3  -1   2  172.78   12.30
  -1   1  -3  174.48    9.10
  -1   1  -3  181.88    9.40
  -1   1  -3  166.38    8.40
  -1   1  -3  179.78    7.40
   1  -1   3  178.18    6.50
   1  -1   3  163.18    9.00
   1  -1   3  166.58    8.60
   1  -1   3  181.48    8.90
   1  -1   3  168.38    8.60
   1   1  -4  869.91   27.40
   1   1  -4  811.42   27.40
   1   1  -4  898.41   23.50
   1   1  -4  866.11   25.40
  -1  -1   4  862.41   23.40
  -1  -1   4  842.92   28.20
  -1  -1   4  825.42   27.90
  -1  -1   4  808.72   28.10
  -1  -1   4  873.41   26.20
  -1  -1   4  837.12   27.60
   3   1  -5   27.40    6.20
   3   1  -5   32.70    6.70
  -3  -1   5   26.60    6.00
  -3  -1   5   24.00    5.80
  -3  -1   5   30.40    6.60
  -4   2  -2    9.80    5.60
   4  -2   2   24.70    7.20
  -2   2  -3  986.90   29.50
  -2   2  -3 1027.60   35.40
  -2   2  -3  985.60   33.70
  -2   2  -3  949.40   33.70
   2  -2   3  966.00   34.50
   2  -2   3 1001.70   31.20
   2  -2   3  986.30   32.30
   2  -2   3  985.90   35.10
   0   2  -4   72.99    5.50
   0   2  -4   66.59    4.30
   0   2  -4   68.59    5.20
   0   2  -4   69.69    3.50
   0  -2   4   71.39    6.50
   0  -2   4   78.89    5.70
   0  -2   4   65.39    5.00
   0  -2   4   69.99    6.70
   0  -2   4   73.49    4.20
   0  -2   4   67.69    4.90
   0  -2   4   69.99    3.50
   2   2  -5   14.00    3.70
   2   2  -5   12.50    3.80
   2   2  -5   13.30    4.00
  -2  -2   5   13.80    3.70
  -2  -2   5   14.70    4.40
  -2  -2   5    8.40    3.30
  -2  -2   5   15.20    3.90
   4   2  -6    1.30    4.70
   4   2  -6    6.70    5.30
  -4  -2   6    4.20    4.20
  -4  -2   6    6.50    5.10
  -3   3  -3  365.56   19.10
   3  -3   3  394.36   20.30
  -1   3  -4  104.49    7.00
  -1   3  -4  108.09    7.90
  -1   3  -4  110.59    8.10
  -1   3  -4  106.39    4.30
   1  -3   4  106.29    7.60
   1  -3   4  110.49    8.10
   1  -3   4  104.89    7.70
   1  -3   4  108.79    7.80
   1  -3   4  107.09    4.90
   1   3  -5  121.59    7.50
   1   3  -5  107.59    6.40
   1   3  -5   97.09    7.00
   1   3  -5  115.79    8.10
   1   3  -5  108.59    6.90
  -1  -3   5  108.49    8.10
  -1  -3   5  113.89    8.10
  -1  -3   5  118.09    6.60
  -1  -3   5  112.49    7.10
  -1  -3   5  104.19    7.70
  -1  -3   5  108.39    7.30
  -1  -3   5  107.59    6.70
  -1  -3   5  112.39    7.40
   3   3  -6  365.56   19.60
   3   3  -6  357.06   20.20
  -3  -3   6  333.47   19.20
   4  -4   3   17.50    5.80
  -2   4  -4   43.90    7.40
  -2   4  -4   43.60    7.10
  -2   4  -4   65.19    7.70
   2  -4   4   48.90    7.60
   2  -4   4   57.79    7.90
   2  -4   4   47.50    7.60
   0   4  -5    6.50    2.60
   0   4  -5    4.30    2.50
   0   4  -5    5.50    1.90
   0   4  -5    2.00    1.80
   0  -4   5    1.30    1.70
   0  -4   5    5.30    2.30
   0  -4   5    0.70    1.60
   0  -4   5    4.00    2.00
   0  -4   5    2.10    1.50
   0  -4   5    5.10    1.80
   0  -4   5    1.80    1.70
   0  -4   5   -1.00    1.10
   2   4  -6   27.90    5.50
   2   4  -6   16.90    4.50
   2   4  -6   27.30    5.70
  -2  -4   6   29.70    5.80
   4   4  -7   43.30    9.40
  -4  -4   7  105.79   14.40
  -3   5  -4    2.70    4.50
   3  -5   4    2.00    3.50
   3  -5   4    0.20    3.00
  -1   5  -5  317.07   16.80
  -1   5  -5  288.97   15.70
  -1   5  -5  302.97   13.70
   1  -5   5  348.17   16.50
   1  -5   5  307.17   16.30
   1  -5   5  309.27   17.00
   1  -5   5  274.17   15.70
   1   5  -6   37.50    6.10
   1   5  -6   25.30    4.80
   1   5  -6   33.80    5.60
   1   5  -6   37.70    6.30
   1   5  -6   34.90    5.90
   1   5  -6   33.30    5.70
  -1  -5   6   27.60    5.10
  -1  -5   6   45.60    7.00
  -1  -5   6   20.10    4.70
  -1  -5   6   25.30    5.00
  -1  -5   6   33.60    5.20
  -1  -5   6   28.00    5.10
  -1  -5   6   11.00    3.80
  -1  -5   6   25.40    4.80
   3   5  -7   10.80    4.80
   3   5  -7   13.90    5.50
   3   5  -7   17.70    5.80
  -4   6  -4    8.60    5.70
   4  -6   4   -1.50    5.80
  -2   6  -5    5.30    3.10
   2  -6   5    3.10    4.00
   2  -6   5   -0.90    2.20
   0   6  -6    1.30    2.50
   0   6  -6    1.20    2.00
   0   6  -6   -1.30    1.80
   0   6  -6    0.00    1.80
   0   6  -6    4.60    3.70
   0  -6   6    1.20    2.50
   0  -6   6    2.90    3.70
   0  -6   6    5.00    2.50
   0  -6   6    1.00    2.30
   0  -6   6    1.70    1.90
   0  -6   6   -0.50    1.40
   2   6  -7   15.20    5.10
   2   6  -7    9.40    4.60
   2   6  -7   15.30    5.40
   2   6  -7   17.50    6.20
  -3   7  -5   23.60    7.20
   3  -7   5   24.50    7.20
   3  -7   5   35.30    8.80
  -1   7  -6   23.30    6.00
  -1   7  -6   25.90    7.10
   1  -7   6   23.70    7.40
   1   7  -7  112.79   11.90
   1   7  -7   96.89   10.00
   1   7  -7  120.19   12.00
   1   7  -7  116.19   12.40
   1   7  -7  101.19   11.30
   1   7  -7   78.29   10.40
   1   7  -7   86.29   11.20
   1   7  -7   97.79   11.20
   3   7  -8   21.40    7.00
   3   7  -8   31.30    8.40
   3   7  -8   21.80    6.80
  -2   8  -6   94.29   12.90
   2  -8   6  101.79   13.70
   2  -8   6  126.39   15.90
   0   8  -7  254.77   17.30
   0   8  -7  234.28   16.80
   0   8  -7  212.88   14.40
   2   8  -8   27.50    7.50
   2   8  -8   22.20    6.00
   2   8  -8   36.40    8.80
   2   8  -8   10.40    5.90
  -1   9  -7   -3.40    4.10
  -1   9  -7   13.20    7.20
   1   9  -8    2.30    4.70
   1   9  -8    6.10    4.90
   1   9  -8   -1.80    3.90
   1   9  -8   11.40    5.30
  -2  10  -7   -5.40    5.30
  -2  10  -7   -2.80    6.30
   2 -10   7    6.30    6.60
   2 -10   7   -1.50    6.50
   0  10  -8   32.10    8.70
   0  10  -8   43.70   11.30
   0  10  -8   37.00    9.60
   0 -11   2    2.50    4.80
   0 -11   2   -3.40    6.00
   0  11  -2    5.40    4.50
   1  10  -2   14.00    6.10
   1  10  -2    6.70    4.70
   1  10  -2    4.50    4.40
   1 -10   1   53.29   11.30
   1 -10   1   45.10   10.30
  -1  10  -1   53.79   10.30
   2   9  -2   12.20    6.20
   2   9  -2    1.30    5.00
   0  -9   1   66.99   11.60
   0  -9   1   46.00    8.90
   0   9  -1   53.69    8.70
   0   9  -1   22.20    6.60
   2  -9   0   11.40    6.60
   2  -9   0   24.00    7.40
  -2   9   0   21.80    7.20
  -3  -8   2   -3.70    4.50
   3   8  -2   -0.10    5.00
   3   8  -2   -3.80    3.50
  -1  -8   1    8.50    4.60
   1   8  -1   22.50    6.30
   1   8  -1   10.40    5.00
   1  -8   0  309.27   19.70
   1  -8   0  310.57   18.60
  -1   8   0  339.57   19.70
   3  -8  -1   69.09   12.00
  -2  -7   1   11.70    4.60
   2   7  -1   19.90    6.40
   0  -7   0  308.97   15.30
   0  -7   0  278.67   16.80
   0  -7   0  323.47   18.50
   0   7   0  305.87   17.20
   0   7   0  300.37   16.00
   2  -7  -1    6.00    4.50
   2  -7  -1   -0.60    3.90
  -2   7   1    4.70    3.20
  -2   7   1   12.70    5.10
  -3  -6   1   25.80    7.60
   3   6  -1   27.60    7.60
   3   6  -1   45.40    9.30
  -1  -6   0   24.30    4.50
  -1  -6   0   23.00    5.30
  -1  -6   0   25.90    5.80
   1   6   0   32.70    6.50
   1   6   0   24.70    5.10
   1  -6  -1   55.19    6.40
   1  -6  -1   33.40    6.00
   1  -6  -1   52.39    8.20
  -1   6   1   37.80    6.60
  -1   6   1   48.20    7.70
  -1   6   1   55.09    5.70
   3  -6  -2   14.30    5.50
  -3   6   2   30.20    7.50
  -4  -5   1   53.59   11.20
  -4  -5   1   43.40    9.80
   4   5  -1   39.40   10.00
  -2  -5   0   10.30    3.90
  -2  -5   0    9.40    4.50
   2   5   0   16.50    5.20
   2   5   0    8.50    3.40
   0  -5  -1  140.49    6.40
   0  -5  -1  151.68   10.00
   0  -5  -1  140.69    9.70
   0  -5  -1  140.39    9.90
   0  -5  -1  126.79    8.50
   0   5   1  131.09    9.40
   0   5   1  134.49    9.40
   0   5   1  151.98    9.30
   2  -5  -2   95.89   11.00
   2  -5  -2   97.39    8.80
   2  -5  -2   97.39    9.40
  -2   5   2   80.89    9.00
  -2   5   2   74.79    8.50
  -2   5   2   80.69    9.80
   4  -5  -3    2.70    5.80
  -4   5   3   11.60    6.60
  -3  -4   0  112.79   13.10
  -3  -4   0  125.59   13.80
   3   4   0  101.19   11.90
  -1  -4  -1   -1.80    1.00
  -1  -4  -1   -0.20    1.50
  -1  -4  -1    4.60    2.60
  -1  -4  -1   -0.30    1.80
  -1  -4  -1    2.10    0.80
   1   4   1   -0.60    1.20
   1   4   1    0.60    1.90
   1   4   1    3.20    2.10
   1   4   1    0.70    1.00
   1  -4  -2  313.17   15.40
   1  -4  -2  305.87   13.90
   1  -4  -2  323.27   10.90
   1  -4  -2  302.27   14.70
   1  -4  -2  303.67   13.60
  -1   4   2  296.17   15.60
  -1   4   2  325.77   13.10
  -1   4   2  330.87   14.10
  -1   4   2  316.17   15.10
   3  -4  -3  183.68   14.30
  -3   4   3  197.78   14.30
  -4  -3   0  120.69   14.90
  -4  -3   0  112.69   14.60
   4   3   0   88.59   12.10
  -2  -3  -1   79.49    6.10
  -2  -3  -1   80.59    9.40
  -2  -3  -1   84.49    9.00
  -2  -3  -1   75.59    8.50
   2   3   1   81.29    7.20
   2   3   1   72.69    8.70
   2   3   1   83.69    9.60
   2   3   1   86.99    9.70
   0  -3  -2 2275.97   64.19
   0  -3  -2 2261.47   64.09
   0  -3  -2 2192.68   64.29
   0  -3  -2 2205.88   63.69
   0  -3  -2 2266.77   61.59
   0   3   2 2271.97   64.09
   0   3   2 2228.48   64.59
   0   3   2 2253.07   59.19
   0   3   2 2272.87   63.59
   2  -3  -3    5.70    3.00
   2  -3  -3   17.20    4.30
   2  -3  -3    9.80    3.50
   2  -3  -3    8.40    2.40
  -2   3   3    4.80    2.40
  -2   3   3    3.20    2.40
  -2   3   3    3.30    2.40
  -2   3   3   12.30    3.60
   4  -3  -4   -1.10    3.60
  -4   3   4    6.50    5.70
  -3  -2  -1    6.50    4.10
  -3  -2  -1   18.20    5.70
   3   2   1   18.40    5.40
  -1  -2  -2  304.67   13.00
  -1  -2  -2  273.77   12.60
  -1  -2  -2  283.17   12.70
  -1  -2  -2  272.57   12.00
  -1  -2  -2  280.47   10.40
   1   2   2  256.27   11.70
   1   2   2  276.77   12.90
   1   2   2  276.27    9.30
   1   2   2  278.67   12.70
   1  -2  -3    5.00    2.00
   1  -2  -3    6.10    2.00
   1  -2  -3    2.40    1.60
   1  -2  -3    2.10    1.90
   1  -2  -3    5.50    1.70
  -1   2   3    1.80    1.70
  -1   2   3    7.10    2.30
  -1   2   3    1.50    1.70
  -1   2   3    3.40    1.50
  -1   2   3    4.10    1.90
   3  -2  -4   44.50    7.60
  -3   2   4   40.30    7.70
  -3   2   4   41.00    7.30
  -4  -1  -1   -1.80    3.40
  -4  -1  -1   -0.90    4.00
   4   1   1   -0.90    3.60
  -2  -1  -2  122.09    6.00
  -2  -1  -2  134.29    8.60
  -2  -1  -2  131.49    8.60
  -2  -1  -2  120.99    9.20
  -2  -1  -2  125.99    8.60
   2   1   2  120.99    7.00
   2   1   2  129.79    9.40
   2   1   2  120.89    9.00
   2   1   2  125.09    8.40
   0  -1  -3  297.77   11.00
   0  -1  -3  315.27   10.50
   0  -1  -3  302.77   11.40
   0  -1  -3  321.17   12.40
   0  -1  -3  291.87   11.70
   0   1   3  302.87   11.50
   0   1   3  306.07   11.20
   0   1   3  306.47   12.40
   0   1   3  323.37   12.20
   0   1   3  294.17   10.20
   2  -1  -4  124.39    8.50
   2  -1  -4   94.19    9.50
   2  -1  -4  113.79    8.20
  -2   1   4  112.39    9.00
  -2   1   4  103.59   10.20
  -2   1   4  107.99    6.60
  -2   1   4  120.69    8.30
   4  -1  -5   -4.00    4.40
  -4   1   5   -0.40    4.50
  -4   1   5    2.80    4.50
  -3   0  -2   -0.20    3.40
  -3   0  -2    1.80    2.40
   3   0   2   -0.40    2.40
   3   0   2   -1.50    1.60
  -1   0  -3   16.90    3.50
  -1   0  -3   13.70    2.60
  -1   0  -3   15.60    2.80
  -1   0  -3   18.90    2.50
  -1   0  -3   15.80    3.20
   1   0   3   14.90    2.70
   1   0   3   18.50    2.50
   1   0   3   21.60    3.50
   1   0   3   23.30    3.60
   1   0   3   14.10    3.10
   1   0  -4  219.68   10.30
   1   0  -4  221.68    8.50
   1   0  -4  215.78   10.40
   1   0  -4  220.28   10.40
  -1   0   4  189.98   10.00
  -1   0   4  213.08   11.00
  -1   0   4  210.48   10.50
  -1   0   4  221.78    9.60
   3   0  -5    0.80    2.90
   3   0  -5   -0.60    3.00
  -3   0   5    4.20    3.70
  -3   0   5    6.20    3.70
  -4   1  -2  110.59   14.60
   4  -1   2   69.19   10.90
  -2   1  -3  582.84   21.40
  -2   1  -3  572.54   19.80
  -2   1  -3  545.15   22.80
  -2   1  -3  563.44   23.00
   2  -1   3  555.14   23.10
   2  -1   3  554.44   20.40
   2  -1   3  573.54   20.10
   2  -1   3  561.14   22.90
   0   1  -4  540.95   15.60
   0   1  -4  512.95   18.60
   0   1  -4  489.85   18.30
   0   1  -4  547.05   17.60
   0  -1   4  551.84   18.90
   0  -1   4  519.75   18.60
   0  -1   4  540.65   17.70
   0  -1   4  514.15   19.10
   0  -1   4  522.15   14.90
   2   1  -5  118.49    8.00
   2   1  -5  114.39   10.50
   2   1  -5  103.39   10.00
  -2  -1   5   97.39    9.90
  -2  -1   5   92.69    9.40
  -2  -1   5   92.79    5.70
  -2  -1   5  111.29   10.20
  -2  -1   5  100.19   10.10
   4   1  -6   10.20    5.10
   4   1  -6   18.90    7.10
  -4  -1   6   11.70    5.40
  -4  -1   6   16.10    5.70
  -3   2  -3  381.56   19.80
  -3   2  -3  359.46   18.50
   3  -2   3  324.67   18.60
  -1   2  -4  217.28    8.30
  -1   2  -4  223.68   11.30
  -1   2  -4  212.98   10.70
  -1   2  -4  217.38   11.40
   1  -2   4  210.28    6.60
   1  -2   4  209.78   10.80
   1  -2   4  214.48   11.30
   1  -2   4  203.48   11.10
   1  -2   4  204.98   10.30
   1   2  -5   43.20    5.80
   1   2  -5   43.00    5.10
   1   2  -5   51.49    3.90
   1   2  -5   48.80    5.90
  -1  -2   5   44.60    6.00
  -1  -2   5   42.30    5.80
  -1  -2   5   58.79    5.80
  -1  -2   5   48.90    3.60
  -1  -2   5   48.50    6.10
  -1  -2   5   49.60    5.80
   3   2  -6  342.57   20.20
   3   2  -6  376.66   19.70
  -3  -2   6  401.16   20.80
  -3  -2   6  408.76   21.60
  -4   3  -3   10.30    5.80
   4  -3   3   14.80    6.00
  -2   3  -4    9.50    4.00
  -2   3  -4    9.90    3.80
  -2   3  -4   11.60    4.10
   2  -3   4    3.40    2.80
   2  -3   4    7.30    3.90
   2  -3   4    5.60    1.90
   2  -3   4    7.70    3.30
   0   3  -5   18.20    3.60
   0   3  -5   23.00    4.10
   0   3  -5   18.00    3.10
   0   3  -5   14.60    2.20
   0  -3   5   15.00    3.20
   0  -3   5   16.40    3.40
   0  -3   5   15.20    2.90
   0  -3   5   19.00    3.90
   0  -3   5   11.60    3.30
   0  -3   5   20.80    2.60
   0  -3   5   11.10    3.00
   2   3  -6  105.59   10.70
   2   3  -6  103.59   10.60
   2   3  -6   99.29    9.40
  -2  -3   6   98.49    9.90
   4   3  -7   13.90    6.80
  -4  -3   7    6.10    4.70
  -4  -3   7   11.50    5.80
  -3   4  -4   49.40    8.10
   3  -4   4   37.00    8.30
   3  -4   4   44.20    7.50
  -1   4  -5  450.25   17.60
  -1   4  -5  416.56   19.10
  -1   4  -5  402.16   19.10
   1  -4   5  421.56   18.20
   1  -4   5  447.16   19.40
   1  -4   5  396.26   19.30
   1  -4   5  426.66   19.10
   1  -4   5  415.86   13.70
   1   4  -6   57.19    6.80
   1   4  -6   61.69    7.70
   1   4  -6   56.29    6.50
   1   4  -6   58.39    6.60
  -1  -4   6   50.59    6.40
  -1  -4   6   51.79    7.10
  -1  -4   6   59.49    6.80
  -1  -4   6   54.29    6.00
  -1  -4   6   55.89    6.30
  -1  -4   6   44.20    6.90
  -1  -4   6   46.20    6.70
  -1  -4   6   50.79    6.30
   3   4  -7  319.57   19.50
   3   4  -7  319.77   18.50
   3   4  -7  279.07   18.80
  -4   5  -4   70.29   12.20
   4  -5   4   79.09   13.00
  -2   5  -5   75.49    8.50
  -2   5  -5   77.39   10.30
   2  -5   5   57.29    9.00
   2  -5   5   65.99    9.30
   0   5  -6  223.48   10.50
   0   5  -6  226.78   13.80
   0   5  -6  238.68   12.30
   0   5  -6  252.87   13.90
   0   5  -6  237.48   10.80
   0  -5   6  210.88   13.10
   0  -5   6  241.48   10.70
   0  -5   6  231.88   10.70
   0  -5   6  241.18   13.60
   0  -5   6  238.28   14.20
   0  -5   6  218.88   13.10
   0  -5   6  260.57   12.60
   0  -5   6  251.67   13.00
   2   5  -7  231.78   14.90
   2   5  -7  265.27   14.90
   2   5  -7  222.88   14.30
   2   5  -7  203.18   14.70
  -2  -5   7  219.78   13.70
  -2  -5   7  245.08   15.00
  -3   6  -5    4.80    4.60
   3  -6   5    6.50    5.70
   3  -6   5   10.90    5.50
  -1   6  -6   85.19   11.20
  -1   6  -6  143.69   13.50
  -1   6  -6  140.79    9.20
   1  -6   6  153.58   14.80
   1  -6   6  131.79   12.50
   1   6  -7    1.80    2.20
   1   6  -7    2.10    2.50
   1   6  -7    1.50    2.90
   1   6  -7   -0.80    2.00
   1   6  -7   -0.20    1.80
   1   6  -7   -3.80    2.60
   1   6  -7   -1.60    2.20
   1   6  -7    1.90    2.90
  -1  -6   7   -1.40    2.00
  -1  -6   7    1.00    3.10
  -1  -6   7   -3.00    2.00
  -1  -6   7   -2.30    2.40
  -1  -6   7   -1.20    1.80
   3   6  -8   64.39   11.00
   3   6  -8  102.79   14.40
   3   6  -8   99.09   13.10
  -2   7  -6   12.00    5.40
   2  -7   6   14.90    6.00
   2  -7   6    4.30    4.70
   0   7  -7  140.99   14.70
   0   7  -7  146.99   14.80
   0   7  -7  130.69   13.30
   0   7  -7  121.09    9.30
   2   7  -8    3.60    3.30
   2   7  -8    2.10    2.90
   2   7  -8    0.00    3.60
   2   7  -8    5.50    4.20
   2   7  -8    4.40    4.40
  -3   8  -6   34.80    9.60
   3  -8   6   25.90    9.00
   3  -8   6   40.20   10.20
  -1   8  -7   77.09   11.40
  -1   8  -7   90.79   13.20
   1   8  -8   25.00    6.50
   1   8  -8   41.80    9.00
   1   8  -8   31.90    7.50
   1   8  -8   36.10    8.00
   1   8  -8   38.20    8.20
   1   8  -8   30.70    6.90
  -2   9  -7    1.30    4.70
   2  -9   7    4.40    5.10
   2  -9   7    3.90    7.30
   0   9  -8    2.60    3.70
   0   9  -8   -0.20    4.80
   0   9  -8   -2.90    3.40
   2   9  -9    2.00    3.80
  -1  10  -8   -2.20    5.00
  -1  10  -8    2.40    4.10
   1  10  -9   21.60    7.80
   1  10  -9   36.70    9.00
   1  11  -2   58.79   11.00
   1  11  -2   32.50    9.10
   1 -11   1    9.80    6.70
   1 -11   1   13.30    7.80
  -1  11  -1    2.20    5.60
   2  10  -2    3.10    5.60
   2  10  -2   -2.80    5.30
   0 -10   1    0.90    3.80
   0 -10   1   -2.40    5.10
   0  10  -1    0.10    3.30
   2 -10   0  104.29   16.20
   2 -10   0   93.49   14.30
  -2  10   0  101.09   15.90
   1   9  -1  160.98   16.50
   1   9  -1  183.08   18.60
   1  -9   0   52.09    9.50
   1  -9   0   39.80    9.20
  -1   9   0   48.70    9.70
   3  -9  -1   88.89   14.30
  -3   9   1  110.89   16.80
  -2  -8   1    4.40    4.50
  -2  -8   1    0.90    3.00
   2   8  -1    1.30    2.80
   0  -8   0  196.78   18.50
   0  -8   0  192.28   14.40
   0   8   0  176.08   12.80
   0   8   0  186.78   13.90
   2  -8  -1   80.79   11.20
   2  -8  -1   95.69   13.50
  -2   8   1   95.49   13.90
  -3  -7   1   44.40   10.40
   3   7  -1   15.80    6.80
   1   7   0 2319.37   71.69
   1   7   0 2247.68   72.89
   1  -7  -1   25.50    4.80
   1  -7  -1   29.80    6.40
   1  -7  -1   23.50    5.80
  -1   7   1   31.40    7.20
   3  -7  -2   -4.10    3.90
  -3   7   2    2.20    4.30
  -2  -6   0  592.44   28.00
  -2  -6   0  582.84   27.40
   2   6   0  573.94   26.90
   2   6   0  600.34   24.70
   0  -6  -1    1.00    1.80
   0  -6  -1    2.30    3.20
   0  -6  -1    4.80    2.90
   0  -6  -1    1.20    3.10
   0   6   1    1.10    2.80
   0   6   1   -0.30    2.40
   0   6   1    6.50    3.00
   2  -6  -2   15.20    5.20
   2  -6  -2   12.80    4.60
  -2   6   2   14.00    6.00
  -2   6   2    5.10    2.90
  -2   6   2    7.50    3.80
   4  -6  -3   74.09   13.70
  -4   6   3   46.50   10.60
  -3  -5   0   15.50    5.10
  -3  -5   0   14.50    5.50
   3   5   0   11.70    4.50
  -1  -5  -1   32.30    5.70
  -1  -5  -1   55.49    6.40
  -1  -5  -1   61.29    7.90
  -1  -5  -1   48.10    7.70
   1   5   1   50.69    7.50
   1   5   1   49.00    7.30
   1   5   1   41.20    4.40
   1   5   1   54.49    7.50
   1  -5  -2  179.58   10.90
   1  -5  -2  195.88   12.20
   1  -5  -2  148.89   10.90
   1  -5  -2  210.08   11.00
  -1   5   2  187.98   11.80
  -1   5   2  178.58    9.10
  -1   5   2  179.48   10.90
  -1   5   2  169.78   11.90
   3  -5  -3    9.40    4.70
  -3   5   3    9.60    5.10
  -4  -4   0   -4.60    4.30
  -4  -4   0   -0.80    3.00
   4   4   0   -1.40    4.30
  -2  -4  -1    0.90    2.30
  -2  -4  -1   -0.30    1.80
  -2  -4  -1    0.60    1.90
  -2  -4  -1   -1.10    2.20
   2   4   1   -0.40    1.60
   2   4   1    1.30    2.10
   0  -4  -2  248.88   12.60
   0  -4  -2  243.78   10.00
   0  -4  -2  244.98   12.00
   0  -4  -2  247.38   12.50
   0  -4  -2  253.67   12.90
   0   4   2  236.38   11.80
   0   4   2  232.58   12.60
   0   4   2  232.68   12.20
   2  -4  -3   85.69    9.70
   2  -4  -3   64.29    6.80
   2  -4  -3   74.69    8.00
  -2   4   3   73.39    7.10
  -2   4   3   76.89    7.00
  -2   4   3   59.49    7.50
  -2   4   3   75.49    8.80
   4  -4  -4  261.17   20.30
  -4   4   4  235.08   22.20
  -3  -3  -1    1.30    2.20
  -3  -3  -1   -1.40    2.90
  -3  -3  -1    0.70    3.10
   3   3   1   -1.60    3.20
  -1  -3  -2  617.24   22.40
  -1  -3  -2  616.44   23.20
  -1  -3  -2  605.24   22.90
  -1  -3  -2  596.84   22.60
  -1  -3  -2  609.84   18.50
   1   3   2  621.34   23.30
   1   3   2  641.34   22.50
   1   3   2  591.24   23.20
   1  -3  -3   29.90    4.50
   1  -3  -3   29.50    4.90
   1  -3  -3   32.70    4.00
   1  -3  -3   33.00    4.90
   1  -3  -3   32.90    4.40
  -1   3   3   37.90    5.70
  -1   3   3   28.10    5.10
  -1   3   3   32.70    3.90
  -1   3   3   23.70    3.80
  -1   3   3   31.30    4.40
   3  -3  -4   95.49   11.70
  -3   3   4   96.69   10.30
  -3   3   4   90.09   11.50
  -4  -2  -1  114.99   13.40
   4   2   1  135.69   14.80
  -2  -2  -2  587.94   21.60
  -2  -2  -2  569.24   22.40
  -2  -2  -2  575.34   22.80
  -2  -2  -2  542.25   23.50
   2   2   2  557.34   23.70
   2   2   2  576.24   23.50
   2   2   2  553.74   20.30
   2   2   2  567.54   22.40
   0  -2  -3  108.49    6.30
   0  -2  -3  106.49    6.80
   0  -2  -3  110.29    6.80
   0  -2  -3  114.19    6.30
   0   2   3  109.99    6.70
   0   2   3  100.19    7.00
   0   2   3  108.39    5.40
   0   2   3  116.89    6.70
   2  -2  -4    1.20    2.70
   2  -2  -4    1.20    2.40
   2  -2  -4    1.10    1.70
   2  -2  -4    2.20    2.00
  -2   2   4    5.20    2.50
  -2   2   4   -0.50    1.30
  -2   2   4    4.50    2.80
  -2   2   4    0.80    1.60
   4  -2  -5   -0.80    3.50
  -4   2   5   11.10    5.30
  -4   2   5    6.10    5.10
  -3  -1  -2    1.70    2.50
  -3  -1  -2   -0.30    2.00
  -3  -1  -2   -2.10    2.10
   3   1   2   -1.10    2.60
  -1  -1  -3  211.78   10.40
  -1  -1  -3  216.78    9.50
  -1  -1  -3  241.48   11.60
  -1  -1  -3  228.58   10.10
   1   1   3  218.48    9.10
   1   1   3  219.08   11.10
   1   1   3  224.38   10.60
   1   1   3  222.38   10.40
   1  -1  -4  141.09    6.70
   1  -1  -4  131.79    7.70
   1  -1  -4  145.69    8.50
   1  -1  -4  143.69    8.40
  -1   1   4  136.59    7.80
  -1   1   4  134.79    5.40
  -1   1   4  141.09    8.30
  -1   1   4  118.29    8.50
  -1   1   4  136.79    7.80
   3  -1  -5   81.39   11.10
   3  -1  -5  108.79   11.80
  -3   1   5   94.69   11.60
  -3   1   5  111.69   11.90
  -4   0  -2    3.10    3.90
   4   0   2    6.00    4.90
  -2   0  -3   10.30    2.70
  -2   0  -3    5.40    2.60
  -2   0  -3   12.50    3.20
  -2   0  -3    8.30    2.60
  -2   0  -3   11.80    4.00
   2   0   3   12.50    3.10
   2   0   3   10.50    3.50
   2   0   3    8.90    2.60
   2   0   3    4.60    2.70
   0   0  -4   61.39    5.50
   0   0  -4   58.89    5.80
   0   0  -4   64.49    3.80
   0   0  -4   62.99    5.60
   0   0   4   51.89    2.40
   0   0   4   56.79    6.00
   0   0   4   51.19    5.20
   0   0   4   61.99    5.50
   0   0   4   56.79    5.70
   2   0  -5   52.69    7.40
   2   0  -5   63.59    7.60
   2   0  -5   56.59    6.60
  -2   0   5   62.59    5.80
  -2   0   5   64.29    8.20
  -2   0   5   72.29    8.30
  -2   0   5   54.59    7.10
  -2   0   5   62.59    7.90
   4   0  -6   -3.80    4.10
  -4   0   6   -2.30    4.00
  -4   0   6   -0.70    3.10
  -3   1  -3  572.74   26.50
   3  -1   3  564.14   25.80
   3  -1   3  596.34   23.90
  -1   1  -4  716.43   24.90
  -1   1  -4  676.13   24.50
  -1   1  -4  690.13   22.10
  -1   1  -4  647.04   23.60
   1  -1   4  683.83   24.00
   1  -1   4  724.13   19.70
   1  -1   4  700.63   24.30
   1  -1   4  713.83   23.40
   1  -1   4  691.53   24.80
   1   1  -5  304.67   12.90
   1   1  -5  271.67   12.90
   1   1  -5  295.77   13.60
   1   1  -5  290.17   10.30
  -1  -1   5  296.47   13.90
  -1  -1   5  281.07   13.90
  -1  -1   5  248.38   12.80
  -1  -1   5  292.37    9.50
  -1  -1   5  321.87   12.80
   3   1  -6    9.50    4.40
   3   1  -6   10.30    4.40
  -3  -1   6   20.20    5.50
  -3  -1   6   12.60    5.00
  -4   2  -3    3.70    4.90
   4  -2   3    7.30    4.50
  -2   2  -4  221.58   13.00
  -2   2  -4  234.68   13.90
  -2   2  -4  232.48   10.00
  -2   2  -4  233.18   13.10
   2  -2   4  228.68   10.30
   2  -2   4  224.38   12.20
   2  -2   4  249.08   14.20
   2  -2   4  255.47   13.70
   2  -2   4  229.08   13.60
   0   2  -5  304.77   12.20
   0   2  -5  311.47   10.20
   0   2  -5  282.67   13.60
   0   2  -5  304.67   13.60
   0  -2   5  310.87   14.00
   0  -2   5  332.47   14.00
   0  -2   5  302.97   10.80
   0  -2   5  323.87   13.00
   0  -2   5  319.47   14.50
   2   2  -6    2.30    2.70
   2   2  -6    3.20    2.10
   2   2  -6    4.10    2.50
  -2  -2   6    4.30    2.60
  -2  -2   6    5.10    2.70
  -2  -2   6    2.10    1.90
   4   2  -7   13.40    5.60
  -4  -2   7   17.70    6.10
  -4  -2   7   17.70    5.80
  -3   3  -4   67.99    9.60
   3  -3   4   56.49    9.50
  -1   3  -5   44.80    6.50
  -1   3  -5   48.70    6.10
  -1   3  -5   40.10    6.00
  -1   3  -5   45.80    3.30
   1  -3   5   46.70    6.00
   1  -3   5   39.60    6.00
   1  -3   5   39.00    6.10
   1  -3   5   57.49    7.30
   1   3  -6    7.80    3.00
   1   3  -6   10.60    2.70
   1   3  -6   10.90    3.40
   1   3  -6   17.40    3.60
  -1  -3   6   12.90    2.80
  -1  -3   6   11.10    3.30
  -1  -3   6    7.70    2.60
  -1  -3   6   10.20    3.30
  -1  -3   6   10.10    3.40
  -1  -3   6   10.60    3.30
  -1  -3   6   20.20    3.30
  -1  -3   6   14.30    3.70
   3   3  -7  142.69   13.50
   3   3  -7  102.89   12.70
  -3  -3   7   74.49    9.80
   4  -4   4   14.60    6.80
  -2   4  -5   -1.90    2.90
  -2   4  -5   -2.60    2.10
   2  -4   5   -2.10    2.50
   2  -4   5    3.00    3.30
   2  -4   5    2.00    3.00
   2  -4   5    1.10    2.90
   0   4  -6    5.40    2.00
   0   4  -6    6.00    2.60
   0   4  -6    1.10    2.00
   0   4  -6    1.20    1.10
   0   4  -6    2.10    2.60
   0  -4   6   -1.00    1.20
   0  -4   6    1.40    1.80
   0  -4   6    2.60    2.30
   0  -4   6    3.10    2.00
   0  -4   6   -0.30    1.00
   0  -4   6    8.40    3.20
   0  -4   6    1.80    2.20
   2   4  -7  978.30   34.30
   2   4  -7  966.10   36.00
   2   4  -7  979.60   37.30
   2   4  -7  954.10   36.00
  -2  -4   7  956.50   36.40
   4   4  -8    6.10    6.00
  -4  -4   8    1.10    5.10
  -3   5  -5   18.90    6.00
   3  -5   5   12.40    5.60
   3  -5   5   17.10    6.00
  -1   5  -6  225.18   12.10
  -1   5  -6  207.48   13.40
   1  -5   6  213.48   13.80
   1  -5   6  212.68   12.70
   1  -5   6  214.28   14.20
   1   5  -7   77.99    8.60
   1   5  -7   95.69   10.70
   1   5  -7   91.89    9.00
   1   5  -7   71.39    9.40
   1   5  -7   68.79    7.70
  -1  -5   7   80.09   10.20
  -1  -5   7   63.29    8.30
  -1  -5   7   79.79    8.30
  -1  -5   7   82.09    8.40
  -1  -5   7   85.89   10.10
  -1  -5   7   77.99    8.20
  -1  -5   7   82.19    8.50
  -1  -5   7   65.59    9.10
   3   5  -8   26.30    7.10
   3   5  -8   14.00    5.80
   3   5  -8   23.90    7.70
  -2   6  -6  477.35   25.10
   2  -6   6  524.15   25.40
   0   6  -7    3.30    3.30
   0   6  -7    3.00    3.10
   0   6  -7   10.40    3.90
   0  -6   7    4.10    2.70
   2   6  -8    1.20    3.20
   2   6  -8   -3.10    2.40
   2   6  -8    5.30    4.00
  -3   7  -6   24.50    8.70
   3  -7   6   31.60    8.50
   3  -7   6   35.90    8.50
  -1   7  -7  145.59   14.60
  -1   7  -7  140.99   15.70
   1  -7   7  137.69   15.60
   1   7  -8   37.70    8.10
   1   7  -8   27.90    6.30
   1   7  -8   27.00    6.30
   1   7  -8   38.00    7.30
   1   7  -8   27.10    6.30
   1   7  -8   43.00    8.40
   1   7  -8   28.30    5.90
   1   7  -8   28.60    5.90
   3   7  -9    6.10    6.30
   3   7  -9   18.40    7.30
   3   7  -9    4.00    3.70
  -2   8  -7  288.87   19.60
   2  -8   7  196.38   20.00
   2  -8   7  270.67   19.40
   0   8  -8    9.70    6.40
   0   8  -8   19.70    6.70
   0   8  -8   28.60    6.90
   2   8  -9   50.69    9.80
   2   8  -9   54.29   10.10
   2   8  -9   50.79    8.70
   2   8  -9   64.19   10.00
  -1   9  -8  110.29   14.00
  -1   9  -8   81.59   13.40
  -1   9  -8  122.29   17.10
   1   9  -9   43.90    9.40
   1   9  -9   42.20    9.10
   1   9  -9   42.00    9.50
   0  10  -9    0.70    5.30
   0  10  -9    5.50    4.90
   0  10  -9   -1.10    3.90
   0 -11   1   37.50   11.10
   0 -11   1   37.40   10.50
   0  11  -1   46.20   11.10
  -1 -10   1   -0.30    3.70
   1  10  -1    2.60    4.60
   1  10  -1    0.90    3.60
   1 -10   0  320.77   23.30
   1 -10   0  324.87   21.80
  -1  10   0  306.37   21.60
  -2  -9   1   37.00    9.50
   2   9  -1   24.80    8.40
   0  -9   0   15.30    6.20
   0  -9   0   -3.70    3.90
   0   9   0   12.30    6.00
   2  -9  -1   88.09   12.80
   2  -9  -1   95.19   14.80
  -2   9   1   80.09   14.20
  -3  -8   1   23.80    7.50
   3   8  -1   12.90    6.10
  -1  -8   0   56.79    9.90
   1   8   0   67.89   10.20
   1   8   0   61.29   10.50
   1  -8  -1  245.68   17.90
   1  -8  -1  288.77   17.90
  -1   8   1  283.47   18.50
   3  -8  -2   31.40    9.20
  -2  -7   0   17.60    5.70
  -2  -7   0   17.80    6.00
   2   7   0   21.90    6.60
   0  -7  -1   -2.60    2.70
   0  -7  -1   -4.70    2.10
   0  -7  -1    1.60    3.20
   0   7   1   -0.20    2.30
   0   7   1    1.70    2.50
   2  -7  -2   93.59   12.50
   2  -7  -2   78.89   10.40
  -2   7   2   66.79   11.30
  -3  -6   0  107.89   14.10
  -3  -6   0  114.49   14.60
   3   6   0  100.39   13.50
  -1  -6  -1    8.50    4.20
  -1  -6  -1    4.40    2.40
  -1  -6  -1    5.90    3.00
   1   6   1    8.90    4.00
   1  -6  -2   47.20    7.80
   1  -6  -2   42.10    6.00
   1  -6  -2   37.30    6.60
  -1   6   2   38.90    7.50
  -1   6   2   38.30    6.70
   3  -6  -3    4.20    4.50
  -3   6   3    0.30    2.90
  -4  -5   0   -0.30    6.00
  -4  -5   0    8.60    6.30
   4   5   0    3.80    6.00
  -2  -5  -1   43.50    7.90
  -2  -5  -1   44.30    7.70
   2   5   1   32.20    7.00
   2   5   1   34.10    6.00
   0  -5  -2   60.99    7.00
   0  -5  -2   66.39    8.10
   0  -5  -2   86.79    9.60
   0  -5  -2   66.79    8.20
   0  -5  -2   66.49    4.70
   0   5   2   65.39    8.20
   0   5   2   69.39    8.60
   0   5   2   72.79    7.70
   2  -5  -3   49.60    7.00
   2  -5  -3   42.80    6.50
   2  -5  -3   43.90    7.50
  -2   5   3   36.50    5.80
  -2   5   3   56.59    7.60
  -2   5   3   39.70    8.20
   4  -5  -4  275.97   21.50
  -4   5   4  316.37   22.40
  -3  -4  -1    0.10    2.40
  -3  -4  -1    5.70    4.40
   3   4   1    0.00    2.80
  -1  -4  -2   98.29    7.30
  -1  -4  -2  100.99    9.90
  -1  -4  -2   93.19    9.30
  -1  -4  -2   89.59    9.30
   1   4   2   79.99    9.10
   1   4   2  105.29    8.20
   1   4   2   93.19    5.40
   1   4   2  102.89    9.70
   1  -4  -3  499.15   16.80
   1  -4  -3  495.95   19.10
   1  -4  -3  466.45   19.40
   1  -4  -3  477.55   20.00
   1  -4  -3  472.25   21.00
  -1   4   3  509.65   21.80
  -1   4   3  490.85   18.30
  -1   4   3  481.95   18.90
  -1   4   3  507.05   21.00
   3  -4  -4  138.19   14.50
  -3   4   4  107.69   12.70
  -4  -3  -1   24.20    7.70
  -4  -3  -1   32.90    8.60
   4   3   1   27.10    7.60
  -2  -3  -2    7.00    3.10
  -2  -3  -2    1.00    1.60
  -2  -3  -2    0.20    2.30
  -2  -3  -2    3.20    2.80
   2   3   2    0.90    1.80
   2   3   2    6.60    2.80
   2   3   2   10.20    3.70
   2   3   2    3.00    2.70
   0  -3  -3    9.10    3.00
   0  -3  -3    7.80    2.40
   0  -3  -3   15.10    3.50
   0  -3  -3   12.60    2.00
   0  -3  -3    7.30    2.60
   0   3   3   12.60    2.00
   0   3   3    8.50    2.60
   0   3   3   14.00    3.60
   0   3   3   10.20    3.10
   2  -3  -4    5.80    3.00
   2  -3  -4   10.80    3.10
   2  -3  -4    9.10    3.20
   2  -3  -4    4.30    2.80
  -2   3   4   11.30    3.50
  -2   3   4    6.20    2.90
  -2   3   4   13.40    3.90
   4  -3  -5   27.20    8.20
  -4   3   5   33.40    8.90
  -3  -2  -2   -1.00    2.40
  -3  -2  -2    5.00    3.70
   3   2   2   -0.80    2.10
  -1  -2  -3  260.67   12.80
  -1  -2  -3  276.37   11.00
  -1  -2  -3  279.87   13.20
  -1  -2  -3  285.77   12.90
  -1  -2  -3  268.17   12.10
   1   2   3  283.07   10.60
   1   2   3  276.47   12.70
   1   2   3  260.97   13.00
   1   2   3  265.17   12.60
   1  -2  -4  163.88    9.30
   1  -2  -4  161.98    8.20
   1  -2  -4  168.28   10.00
   1  -2  -4  171.18    8.90
  -1   2   4  157.08   10.00
  -1   2   4  159.48    9.20
  -1   2   4  147.99    8.80
  -1   2   4  175.38    7.60
  -1   2   4  176.28    8.80
   3  -2  -5   16.30    5.20
  -3   2   5   10.40    4.50
  -3   2   5    9.30    4.70
  -4  -1  -2    5.20    4.50
  -4  -1  -2    8.00    5.00
   4   1   2    5.90    5.00
  -2  -1  -3   43.20    7.00
  -2  -1  -3   42.40    5.80
  -2  -1  -3   50.69    6.20
  -2  -1  -3   46.20    6.20
   2   1   3   52.99    6.20
   2   1   3   41.80    6.80
   2   1   3   52.99    6.30
   2   1   3   41.30    6.80
   0  -1  -4   50.29    5.50
   0  -1  -4   52.09    5.70
   0  -1  -4   62.89    5.50
   0  -1  -4   57.19    3.50
   0  -1  -4   61.99    4.50
   0   1   4   56.59    5.20
   0   1   4   58.39    6.00
   0   1   4   63.79    6.70
   0   1   4   61.29    5.60
   0   1   4   56.89    3.50
   2  -1  -5   64.79    7.70
   2  -1  -5   62.19    7.80
   2  -1  -5   57.19    7.50
   2  -1  -5   57.99    6.80
  -2   1   5   53.79    6.10
  -2   1   5   65.49    7.80
  -2   1   5   58.99    7.70
  -2   1   5   42.10    6.90
  -4   1   6    7.60    6.00
  -4   1   6   17.70    6.50
  -3   0  -3  225.08   15.60
  -3   0  -3  254.67   13.90
   3   0   3  232.68   13.80
   3   0   3  255.67   15.80
  -1   0  -4    2.70    1.90
  -1   0  -4    6.10    2.20
  -1   0  -4    6.20    2.00
  -1   0  -4    7.20    1.70
   1   0   4    5.50    2.50
   1   0   4    7.50    2.30
   1   0   4    8.90    2.70
   1   0   4    1.90    1.70
   1   0  -5 1910.41   56.89
   1   0  -5 1978.30   56.19
   1   0  -5 1882.61   56.49
   1   0  -5 1969.50   52.19
  -1   0   5 1907.51   57.19
  -1   0   5 1909.61   58.19
  -1   0   5 1886.41   56.69
  -1   0   5 1913.81   55.79
  -1   0   5 1950.30   51.19
   3   0  -6   33.40    7.70
   3   0  -6   48.20    7.90
  -3   0   6   29.30    6.90
  -3   0   6   39.00    7.40
  -3   0   6   47.60    8.50
  -4   1  -3    8.90    4.70
   4  -1   3    3.40    5.50
  -2   1  -4    4.00    2.60
  -2   1  -4    6.70    2.40
  -2   1  -4    1.20    2.10
  -2   1  -4    8.90    3.70
   2  -1   4    6.80    2.80
   2  -1   4    4.80    2.70
   2  -1   4    8.30    2.40
   2  -1   4   15.40    4.40
   2  -1   4    5.70    3.10
   0   1  -5 1064.59   29.10
   0   1  -5 1047.10   33.20
   0   1  -5 1029.90   31.70
   0   1  -5 1022.20   33.10
   0  -1   5 1037.80   33.90
   0  -1   5 1005.00   27.60
   0  -1   5 1062.49   31.80
   0  -1   5 1008.00   33.00
   0  -1   5  985.00   32.90
   2   1  -6    3.00    3.00
   2   1  -6   -1.50    1.40
   2   1  -6    0.90    1.80
   2   1  -6   -0.40    2.40
  -2  -1   6    0.20    1.90
  -2  -1   6    0.30    2.30
  -2  -1   6    1.90    1.90
  -2  -1   6    1.70    2.60
  -2  -1   6    1.70    2.60
   4   1  -7    1.20    5.30
  -4  -1   7   -0.50    4.60
  -4  -1   7    1.10    4.70
  -3   2  -4  342.37   19.40
   3  -2   4  360.66   20.30
  -1   2  -5   77.19    4.90
  -1   2  -5   68.39    7.50
  -1   2  -5   54.99    6.80
  -1   2  -5   69.39    7.70
   1  -2   5   67.99    6.70
   1  -2   5   62.49    7.20
   1  -2   5   76.59    8.20
   1  -2   5   69.59    8.00
   1   2  -6   90.69    6.60
   1   2  -6   95.79    5.20
   1   2  -6  102.09    9.00
   1   2  -6  104.49    9.60
  -1  -2   6  106.69    7.30
  -1  -2   6  102.59    9.90
  -1  -2   6   92.19    5.40
  -1  -2   6   99.09    9.50
  -1  -2   6   94.59    9.30
  -1  -2   6  100.39    8.90
   3   2  -7    2.20    3.80
  -3  -2   7   12.10    4.70
  -3  -2   7   12.20    5.50
  -4   3  -4  127.99   15.50
   4  -3   4  120.29   14.90
  -2   3  -5  234.58   13.70
  -2   3  -5  240.58   14.40
   2  -3   5  235.48   14.30
   2  -3   5  216.38   13.90
   2  -3   5  235.28   13.40
   2  -3   5  236.78   14.50
   0   3  -6   45.10    3.20
   0   3  -6   44.80    6.20
   0   3  -6   45.40    6.40
   0   3  -6   40.40    4.80
   0  -3   6   58.39    6.60
   0  -3   6   51.89    4.90
   0  -3   6   56.39    7.00
   0  -3   6   45.00    6.20
   0  -3   6   43.40    6.50
   2   3  -7  311.37   16.30
   2   3  -7  310.87   14.40
   2   3  -7  267.77   16.40
   2   3  -7  256.17   15.30
   4   3  -8   19.50    6.70
  -4  -3   8   22.50    7.40
  -4  -3   8   15.60    7.10
  -3   4  -5   92.09   11.30
   3  -4   5   75.69   11.60
   3  -4   5   72.79   10.00
  -1   4  -6   -0.70    1.60
  -1   4  -6    5.60    2.80
  -1   4  -6   -0.90    1.70
   1  -4   6    1.50    2.00
   1  -4   6    0.80    1.90
   1  -4   6    1.90    2.40
   1  -4   6   -1.40    1.50
   1   4  -7  192.08   10.10
   1   4  -7  184.38   10.40
   1   4  -7  184.38   11.90
   1   4  -7  169.28   11.80
   1   4  -7  183.78   11.20
  -1  -4   7  165.48   12.00
  -1  -4   7  180.58    9.80
  -1  -4   7  171.48    9.90
  -1  -4   7  189.88   10.60
  -1  -4   7  194.68   11.50
  -1  -4   7  154.08   10.30
  -1  -4   7  174.18   12.20
  -1  -4   7  180.58   11.70
   3   4  -8   29.70    7.50
   3   4  -8   15.10    6.10
   3   4  -8   24.00    7.00
   4  -5   5   -1.50    6.30
  -2   5  -6  104.59   10.90
  -2   5  -6   94.29   12.00
   2  -5   6   86.29   11.60
   2  -5   6  121.49   13.10
   2  -5   6  108.09   12.40
   0   5  -7  584.24   24.60
   0   5  -7  564.94   25.10
   0   5  -7  567.14   20.30
   0   5  -7  521.35   22.40
   0  -5   7  597.54   24.80
   0  -5   7  515.55   26.10
   0  -5   7  569.54   22.30
   2   5  -8  149.09   14.60
   2   5  -8  142.39   15.30
   2   5  -8  144.29   13.80
  -3   6  -6    4.60    4.30
   3  -6   6   -2.90    3.40
   3  -6   6    7.70    5.60
  -1   6  -7   24.70    5.20
  -1   6  -7   10.50    4.70
   1  -6   7    5.70    3.70
   1  -6   7   11.50    5.20
   1  -6   7    9.70    3.40
   1   6  -8   -2.90    2.90
   1   6  -8   -2.50    2.20
   1   6  -8    0.10    2.40
   1   6  -8    2.90    3.00
   1   6  -8    0.80    3.00
   1   6  -8    6.20    4.10
   1   6  -8    1.60    2.90
  -1  -6   8    1.10    2.70
  -1  -6   8    1.20    2.10
   3   6  -9    6.90    6.00
   3   6  -9    0.00    4.50
   3   6  -9   -0.70    4.30
  -2   7  -7  159.68   17.10
   2  -7   7  173.78   18.30
   0   7  -8   31.40    6.40
   0   7  -8   28.90    7.10
   0   7  -8   32.30    7.80
   0   7  -8   39.80    7.60
   2   7  -9    4.70    3.30
   2   7  -9    0.40    3.80
   2   7  -9    0.80    4.00
   2   7  -9   12.10    5.70
  -3   8  -7  171.78   19.30
   3  -8   7  156.88   18.90
   3  -8   7  170.18   20.00
  -1   8  -8   85.39   12.20
  -1   8  -8   72.39   11.80
   1   8  -9   -2.70    3.20
   1   8  -9   -2.60    3.60
   1   8  -9    2.00    3.80
   1   8  -9   -4.30    3.90
   1   8  -9   -1.40    4.00
  -2   9  -8   51.59   11.00
   2  -9   8   52.79   11.90
   0   9  -9    6.00    4.40
   0   9  -9   13.40    5.50
   0   9  -9    1.40    4.00
  -1  10  -9   26.90    8.20
  -1  10  -9   19.80    9.20
  -1  10  -9    2.50    6.20
   1  10 -10    8.10    6.90
   1  10 -10   -0.50    3.70
  -1 -11   1    1.30    5.50
   1  11  -1    4.60    4.50
   1  11  -1    8.00    7.10
   1 -11   0   50.59   11.80
   1 -11   0   21.40    7.80
  -1  11   0   25.80    8.80
  -2 -10   1    2.80    4.50
   2  10  -1   -4.80    5.10
   0 -10   0   -0.90    4.10
   0 -10   0    4.20    4.90
   0  10   0   -0.20    4.40
   2 -10  -1   13.30    8.10
   2 -10  -1   10.70    6.90
  -2  10   1    7.30    7.80
  -1  -9   0   -3.20    4.40
   1   9   0   10.70    6.00
   1   9   0    1.10    3.30
   1  -9  -1  178.68   17.60
   1  -9  -1  192.28   20.00
  -1   9   1  144.59   16.90
  -2  -8   0  117.49   15.20
  -2  -8   0  103.09   14.20
   2   8   0  103.69   14.10
   0  -8  -1  547.55   26.40
   0  -8  -1  516.75   26.90
   0   8   1  470.85   24.80
   0   8   1  521.55   24.30
   2  -8  -2   65.79   10.20
   2  -8  -2   56.99   10.50
  -2   8   2  107.79   15.40
  -3  -7   0   40.20   10.00
   3   7   0   62.59   11.80
  -1  -7  -1   -7.30    2.70
  -1  -7  -1    0.70    2.70
   1   7   1    7.00    4.10
   1  -7  -2   26.80    5.30
   1  -7  -2   26.20    6.20
   1  -7  -2   14.40    5.70
  -1   7   2   27.10    6.40
   3  -7  -3   32.00    9.00
  -2  -6  -1  553.44   27.40
  -2  -6  -1  581.34   27.40
   2   6   1  621.54   25.10
   2   6   1  499.25   26.10
   0  -6  -2    2.80    3.10
   0  -6  -2   -0.80    2.10
   0  -6  -2   -1.00    2.00
   0  -6  -2    0.70    2.60
   0   6   2    1.10    2.40
   0   6   2   -0.60    2.00
   2  -6  -3   11.70    4.90
   2  -6  -3   13.40    4.70
   2  -6  -3    5.40    3.80
  -2   6   3   10.90    5.60
  -2   6   3   17.80    4.90
  -3  -5  -1   19.10    6.30
  -3  -5  -1   37.60    8.30
   3   5   1   37.60    7.80
  -1  -5  -2   -1.70    1.30
  -1  -5  -2    2.30    2.50
  -1  -5  -2   -1.00    1.10
   1   5   2   -1.00    1.50
   1   5   2   -1.60    2.20
   1  -5  -3   32.40    5.60
   1  -5  -3   42.50    7.00
   1  -5  -3   45.00    6.40
   1  -5  -3   45.20    7.10
  -1   5   3   34.30    6.30
  -1   5   3   48.70    7.60
  -1   5   3   34.80    6.10
  -1   5   3   44.40    5.20
   3  -5  -4  253.47   17.70
  -3   5   4  245.98   16.90
  -4  -4  -1    4.70    5.60
  -4  -4  -1   -2.30    4.40
   4   4   1    3.00    3.90
  -2  -4  -2   21.70    5.60
  -2  -4  -2   20.20    4.80
   2   4   2   20.30    4.70
   2   4   2   21.40    5.40
   0  -4  -3 1052.09   32.80
   0  -4  -3 1053.19   35.40
   0  -4  -3 1108.99   35.90
   0  -4  -3 1046.80   35.90
   0  -4  -3 1056.89   29.50
   0   4   3 1094.29   29.60
   0   4   3 1015.50   35.30
   0   4   3 1038.50   36.40
   0   4   3 1080.19   35.10
   2  -4  -4   28.90    5.90
   2  -4  -4   12.10    3.60
   2  -4  -4    2.70    3.70
  -2   4   4   19.50    5.00
  -2   4   4   20.20    5.00
   4  -4  -5    5.10    5.90
  -4   4   5    4.10    4.40
  -3  -3  -2   98.69   11.80
  -3  -3  -2  115.29   12.80
   3   3   2   96.69   12.00
  -1  -3  -3  906.11   31.20
  -1  -3  -3  906.81   31.00
  -1  -3  -3  900.51   26.60
  -1  -3  -3  895.11   30.80
  -1  -3  -3  886.31   31.40
   1   3   3  918.91   31.30
   1   3   3  887.31   27.20
   1   3   3  863.51   31.70
   1   3   3  909.91   31.10
   1  -3  -4  105.99    6.80
   1  -3  -4  107.99    7.30
   1  -3  -4  106.29    9.30
   1  -3  -4  113.39    8.50
  -1   3   4  106.89    9.80
  -1   3   4  105.29    8.50
  -1   3   4   95.49    6.50
  -1   3   4  110.79    7.30
   3  -3  -5  309.17   18.50
  -3   3   5  306.47   18.90
  -3   3   5  330.67   17.50
  -4  -2  -2    7.30    4.50
  -4  -2  -2   -1.40    4.90
   4   2   2    2.50    4.00
  -2  -2  -3   31.80    5.90
  -2  -2  -3   29.90    6.00
  -2  -2  -3   29.80    4.80
  -2  -2  -3   37.20    5.80
   2   2   3   21.90    4.40
   2   2   3   34.10    5.50
   2   2   3   26.30    5.60
   2   2   3   25.00    5.50
   0  -2  -4   87.29    5.70
   0  -2  -4   98.89    6.70
   0  -2  -4   90.29    6.50
   0  -2  -4   84.59    7.90
   0  -2  -4   95.09    5.60
   0   2   4  101.39    7.40
   0   2   4   91.49    6.70
   0   2   4   92.09    6.50
   0   2   4   96.69    5.70
   0   2   4   90.59    5.60
   2  -2  -5    0.00    1.90
   2  -2  -5    2.70    2.80
   2  -2  -5    2.60    2.50
   2  -2  -5    1.20    2.10
  -2   2   5   -0.90    1.40
  -2   2   5    1.50    2.10
  -2   2   5    1.60    2.60
  -4   2   6   32.20    9.00
  -4   2   6   31.70    8.10
  -3  -1  -3   10.20    5.30
  -3  -1  -3   14.30    4.80
  -3  -1  -3    5.70    3.40
   3   1   3   17.60    5.80
  -1  -1  -4  127.69    7.00
  -1  -1  -4  121.69    7.50
  -1  -1  -4  122.39    7.90
  -1  -1  -4  131.49    8.80
   1   1   4  131.19    7.40
   1   1   4  129.39    7.80
   1   1   4  116.79    8.50
   1   1   4  133.49    8.50
   1  -1  -5    7.00    2.40
   1  -1  -5    9.80    3.00
   1  -1  -5    6.90    2.80
   1  -1  -5    7.40    1.80
  -1   1   5    9.50    1.80
  -1   1   5    7.70    2.80
  -1   1   5   10.70    3.10
  -1   1   5    3.70    2.30
  -1   1   5    2.80    2.30
   3  -1  -6   11.60    4.80
   3  -1  -6    6.50    4.10
  -3   1   6    1.90    3.10
  -3   1   6    5.00    3.30
  -4   0  -3   10.70    5.70
   4   0   3    1.90    4.80
  -2   0  -4   27.10    4.70
  -2   0  -4   28.10    5.80
  -2   0  -4   29.30    4.60
  -2   0  -4   26.70    5.30
  -2   0  -4   31.50    4.50
   2   0   4   33.10    4.60
   2   0   4   27.60    5.50
   2   0   4   32.80    6.40
   2   0   4   30.90    4.70
   2   0   4   22.40    4.60
   0   0  -5    7.70    2.60
   0   0  -5    5.40    2.40
   0   0  -5    5.40    2.70
   0   0  -5    3.00    1.60
   0   0   5    7.80    2.60
   0   0   5    7.00    2.70
   0   0   5    3.10    1.80
   0   0   5    5.50    2.10
   0   0   5    6.70    1.00
   2   0  -6   85.79   10.00
   2   0  -6   86.69    9.80
   2   0  -6   93.09   10.10
   2   0  -6  101.19    7.20
  -2   0   6   91.19    8.20
  -2   0   6   66.19    8.50
  -2   0   6   83.69    9.80
  -2   0   6   73.89    8.90
   4   0  -7   47.80   10.50
  -4   0   7   63.09   11.10
  -3   1  -4  231.88   15.90
   3  -1   4  252.27   16.50
  -1   1  -5  121.49    8.60
  -1   1  -5  118.49    8.60
  -1   1  -5  129.89    4.90
  -1   1  -5  152.28    7.90
   1  -1   5  133.59    4.90
   1  -1   5  134.29    9.20
   1  -1   5  104.69    8.10
   1  -1   5  137.79    7.80
   1  -1   5  139.49    8.90
   1   1  -6   31.90    4.70
   1   1  -6   22.10    2.30
   1   1  -6   15.00    3.50
   1   1  -6   37.20    6.10
  -1  -1   6   27.70    4.80
  -1  -1   6   25.10    2.70
  -1  -1   6   16.50    3.90
  -1  -1   6   20.00    4.20
  -1  -1   6   24.40    5.10
   3   1  -7    4.50    4.30
  -3  -1   7    0.90    4.00
  -3  -1   7    1.30    3.60
  -4   2  -4  461.05   26.40
   4  -2   4  422.26   25.20
  -2   2  -5   34.70    6.40
  -2   2  -5   38.00    4.70
  -2   2  -5   35.70    6.10
  -2   2  -5   40.60    8.70
   2  -2   5   28.30    6.10
   2  -2   5   47.40    6.90
   2  -2   5   33.20    6.10
   2  -2   5   47.60    6.90
   0   2  -6   12.20    3.30
   0   2  -6    5.90    2.40
   0   2  -6    8.30    1.60
   0   2  -6   12.10    3.60
   0  -2   6    4.30    2.60
   0  -2   6    9.40    3.20
   0  -2   6    9.90    1.80
   0  -2   6    7.00    2.40
   0  -2   6    9.40    3.40
   2   2  -7   49.50    7.60
   2   2  -7   27.10    5.50
  -2  -2   7   44.10    7.80
  -2  -2   7   45.60    7.40
   4   2  -8   14.20    7.90
  -4  -2   8   17.20    7.40
  -4  -2   8    6.90    5.10
  -3   3  -5    8.70    4.00
   3  -3   5   25.20    6.70
   3  -3   5    6.70    4.00
  -1   3  -6   41.80    6.90
  -1   3  -6   41.60    6.50
  -1   3  -6   34.40    4.00
  -1   3  -6   29.80    5.30
   1  -3   6   39.90    5.60
   1  -3   6   43.10    6.90
   1  -3   6   35.00    6.30
   1  -3   6   34.70    5.90
   1   3  -7  227.98   11.60
   1   3  -7  231.58   13.50
   1   3  -7  229.98   10.10
   1   3  -7  239.28   12.70
  -1  -3   7  236.18   14.30
  -1  -3   7  241.38   12.80
  -1  -3   7  233.88   13.50
  -1  -3   7  257.27   13.10
  -1  -3   7  238.08   10.90
  -1  -3   7  242.28   14.10
   3   3  -8  194.18   18.00
  -3  -3   8  198.88   18.60
  -4   4  -5   -1.70    2.60
   4  -4   5    4.70    6.60
  -2   4  -6   91.49   10.60
   2  -4   6   88.59   11.00
   2  -4   6   84.79   10.70
   2  -4   6   95.59   11.10
   0   4  -7  102.69    9.90
   0   4  -7   84.99    7.40
   0   4  -7   97.49   10.30
   0  -4   7   89.89    6.50
   0  -4   7   83.79    8.50
   0  -4   7   81.39    9.40
   0  -4   7   78.39    9.60
   0  -4   7   81.49    9.50
   2   4  -8  168.78   15.20
   2   4  -8  177.58   16.10
   2   4  -8  131.09   12.80
  -3   5  -6    1.70    3.70
  -3   5  -6    3.10    4.80
   3  -5   6    8.10    4.80
   3  -5   6    9.10    5.90
  -1   5  -7  197.58   13.80
  -1   5  -7  221.08   13.00
   1  -5   7  225.38   14.70
   1  -5   7  190.38   14.10
   1  -5   7  230.58   13.20
   1   5  -8  925.31   35.50
   1   5  -8  927.31   33.70
   1   5  -8  944.21   32.70
   1   5  -8  935.21   36.00
  -1  -5   8  945.51   32.60
  -1  -5   8  966.70   33.20
  -1  -5   8  926.81   33.60
  -1  -5   8  942.31   35.20
   3   5  -9    0.40    4.10
   3   5  -9    1.30    3.60
   3   5  -9   -1.50    3.10
  -2   6  -7    1.80    2.90
   2  -6   7    4.70    5.30
   2  -6   7    7.70    5.70
   0   6  -8  431.36   21.90
   0   6  -8  468.15   20.90
   0   6  -8  421.96   22.60
   2   6  -9   -1.40    2.90
   2   6  -9    3.30    4.00
   2   6  -9    3.60    3.50
   2   6  -9   11.30    4.70
  -3   7  -7  133.89   16.70
   3  -7   7  133.69   16.50
   3  -7   7  114.69   15.60
  -1   7  -8  352.06   21.40
  -1   7  -8  377.26   21.00
   1  -7   8  292.17   18.80
   1   7  -9    1.00    3.40
   1   7  -9    9.10    4.70
   1   7  -9   -0.70    3.90
   1   7  -9    0.30    3.80
   1   7  -9   -1.60    3.80
   1   7  -9    0.30    3.40
   3   7 -10  142.09   18.70
   3   7 -10  139.99   17.10
   3   7 -10  105.19   14.20
  -2   8  -8    2.90    4.90
   2  -8   8    2.90    6.20
   0   8  -9    9.30    5.30
   0   8  -9   20.40    7.00
   0   8  -9    9.50    5.00
   2   8 -10   55.49   11.00
   2   8 -10   22.80    6.90
   2   8 -10   68.99   11.90
  -1   9  -9   22.10    7.40
  -1   9  -9   22.20    7.80
  -1   9  -9   13.30    5.80
   1   9 -10    7.00    4.90
   1   9 -10   23.00    7.80
   1   9 -10   18.50    8.00
   0  10 -10   10.30    6.40
   0  10 -10   32.50   10.00
   0  10 -10   30.10   10.30
   0 -11   0    0.60    6.20
   0 -11   0   -4.80    5.50
   0  11   0    3.60    4.90
   1  10   0  101.99   14.30
   1 -10  -1   11.00    5.70
   1 -10  -1   31.90    9.20
  -1  10   1    5.20    5.50
  -2  -9   0   14.00    7.30
  -2  -9   0   14.40    7.10
   2   9   0    4.00    4.80
   0  -9  -1   74.69   12.60
   0  -9  -1  104.79   14.00
   0   9   1   73.99   11.50
   2  -9  -2  214.28   21.90
   2  -9  -2  260.87   18.10
  -2   9   2  229.08   22.60
  -3  -8   0    4.10    4.40
   3   8   0   -1.60    3.80
  -1  -8  -1   18.00    6.80
  -1  -8  -1   21.90    6.60
   1   8   1   14.20    5.50
   1  -8  -2   12.40    5.20
   1  -8  -2    9.80    5.30
  -1   8   2    6.10    4.60
   3  -8  -3   21.10    7.90
  -3   8   3    4.40    5.00
  -2  -7  -1  399.26   23.30
  -2  -7  -1  416.46   23.30
   2   7   1  339.97   19.90
   2   7   1  424.96   23.80
   0  -7  -2    6.50    4.40
   0  -7  -2    9.30    4.20
   0  -7  -2    9.60    4.90
   0   7   2    6.80    3.70
   0   7   2    8.50    4.90
   2  -7  -3    2.20    4.20
  -2   7   3    1.30    4.50
  -3  -6  -1  112.19   14.70
  -3  -6  -1   72.79   12.00
   3   6   1   86.89   12.40
  -1  -6  -2   -0.60    2.10
  -1  -6  -2    0.80    2.40
  -1  -6  -2   -1.40    1.70
   1   6   2   -0.30    1.90
   1  -6  -3   43.80    7.50
   1  -6  -3   25.60    6.00
   1  -6  -3   39.90    6.50
   1  -6  -3   34.90    6.70
  -1   6   3   42.50    7.70
  -1   6   3   51.79    7.90
   3  -6  -4    8.10    4.50
  -3   6   4    2.20    3.80
  -4  -5  -1    4.30    4.70
  -4  -5  -1   -0.40    5.50
   4   5   1   27.80    8.80
  -2  -5  -2   37.30    7.30
  -2  -5  -2   50.49    8.50
  -2  -5  -2   54.59    8.90
   2   5   2   40.90    8.00
   2   5   2   48.50    7.50
   0  -5  -3   45.30    7.20
   0  -5  -3   54.89    7.20
   0  -5  -3   32.30    4.50
   0  -5  -3   50.49    7.50
   0   5   3   49.70    6.70
   0   5   3   51.19    7.50
   0   5   3   49.80    7.60
   2  -5  -4  147.39   11.60
  -2   5   4  126.09   14.00
  -2   5   4  140.19   10.70
  -4   5   5    0.70    5.50
  -3  -4  -2   39.90    8.70
  -3  -4  -2   34.90    7.70
   3   4   2   30.90    7.10
  -1  -4  -3    9.70    3.40
  -1  -4  -3   10.50    3.30
  -1  -4  -3    7.90    3.50
  -1  -4  -3   11.70    3.90
   1   4   3    8.40    3.30
   1   4   3   15.00    4.30
   1   4   3   13.40    2.60
   1   4   3    8.80    3.90
   1  -4  -4   24.50    4.90
   1  -4  -4   26.20    5.40
   1  -4  -4   27.80    5.40
   1  -4  -4   25.60    4.50
   1  -4  -4   35.10    4.60
  -1   4   4   28.00    4.80
  -1   4   4   33.90    4.70
  -1   4   4   23.80    5.40
  -1   4   4   19.40    4.70
   3  -4  -5  276.57   17.80
  -3   4   5  258.77   17.80
  -4  -3  -2   32.10    8.20
  -4  -3  -2   33.40    8.30
   4   3   2   19.70    7.60
  -2  -3  -3   25.30    5.40
  -2  -3  -3   21.20    5.10
   2   3   3   26.40    6.20
   2   3   3   21.00    4.80
   2   3   3   32.20    5.70
   0  -3  -4   89.69    8.50
   0  -3  -4   85.29    6.50
   0  -3  -4   90.89    5.30
   0  -3  -4   83.19    7.50
   0  -3  -4   94.29    9.10
   0   3   4   81.19    5.00
   0   3   4   80.99    6.20
   0   3   4   80.79    8.70
   0   3   4   89.29    8.60
   0   3   4   90.19    8.40
   2  -3  -5   -1.20    2.60
   2  -3  -5    6.40    3.80
   2  -3  -5    6.40    3.30
   2  -3  -5    1.80    2.30
  -2   3   5    0.10    2.20
  -2   3   5    5.00    2.70
  -2   3   5    0.90    2.40
  -4   3   6   21.60    8.20
  -3  -2  -3   21.90    5.70
  -3  -2  -3   27.60    6.20
   3   2   3   28.20    7.20
  -1  -2  -4   64.59    5.90
  -1  -2  -4   75.69    7.20
  -1  -2  -4   61.29    7.30
  -1  -2  -4   59.19    7.30
   1   2   4   77.89    8.50
   1   2   4   85.69    8.60
   1   2   4   69.99    5.20
   1   2   4   90.69    8.20
   1  -2  -5   33.50    5.30
   1  -2  -5   39.60    5.50
   1  -2  -5   39.40    4.50
   1  -2  -5   33.90    5.50
  -1   2   5   39.90    6.40
  -1   2   5   29.60    3.90
  -1   2   5   35.70    5.10
  -1   2   5   37.60    5.90
  -1   2   5   37.40    5.20
   3  -2  -6   23.80    6.10
   3  -2  -6   30.10    7.60
  -3   2   6   32.40    6.60
  -3   2   6   24.40    6.50
  -4  -1  -3    3.20    5.10
   4   1   3    0.90    4.70
  -2  -1  -4   22.90    4.20
  -2  -1  -4   19.50    4.40
  -2  -1  -4   17.10    4.20
   2   1   4   20.50    4.50
   2   1   4   24.90    5.40
   2   1   4   13.10    4.70
   2   1   4   24.40    4.40
   0  -1  -5  161.48    8.90
   0  -1  -5  158.88    9.60
   0  -1  -5  177.28   10.00
   0  -1  -5  188.28    8.90
   0  -1  -5  165.48    6.90
   0   1   5  161.18    9.80
   0   1   5  164.18    6.90
   0   1   5  165.28    8.90
   0   1   5  181.58   10.20
   0   1   5  166.98    8.90
   2  -1  -6  253.97   14.90
   2  -1  -6  269.47   12.90
   2  -1  -6  254.47   14.10
  -2   1   6  267.77   15.20
  -2   1   6  272.87   14.60
  -2   1   6  242.28   12.50
   4  -1  -7   16.00    7.30
  -4   1   7   30.70    8.50
  -4   1   7   28.10    8.00
  -3   0  -4   18.00    5.10
  -3   0  -4   10.40    4.40
   3   0   4    5.60    4.10
  -1   0  -5    3.10    2.70
  -1   0  -5    3.80    1.40
  -1   0  -5    4.90    2.10
  -1   0  -5    2.90    1.60
   1   0   5    0.70    2.10
   1   0   5   -1.20    1.20
   1   0   5    3.10    1.90
   1   0   5    0.20    1.20
   1   0  -6    5.10    2.40
   1   0  -6    5.60    2.70
   1   0  -6    5.10    2.90
   1   0  -6    7.10    1.30
  -1   0   6    7.90    2.80
  -1   0   6    7.90    1.70
  -1   0   6    8.60    3.00
  -1   0   6    8.70    3.20
  -1   0   6    7.60    2.90
   3   0  -7   28.50    7.40
  -3   0   7   27.30    6.60
  -3   0   7   19.50    5.80
  -4   1  -4   51.79   10.60
   4  -1   4   40.60    9.60
  -2   1  -5   13.00    3.80
  -2   1  -5   10.70    3.80
  -2   1  -5   10.30    3.10
  -2   1  -5   18.00    5.10
   2  -1   5   11.40    4.00
   2  -1   5    9.90    3.80
   2  -1   5    7.80    3.10
   2  -1   5   13.70    4.10
   0   1  -6 1494.75   45.20
   0   1  -6 1508.65   46.80
   0   1  -6 1444.56   46.50
   0   1  -6 1547.45   41.90
   0  -1   6 1491.05   46.70
   0  -1   6 1505.75   47.70
   0  -1   6 1496.85   44.90
   0  -1   6 1489.45   46.70
   2   1  -7   80.49    9.40
  -2  -1   7   67.09    9.10
  -2  -1   7   65.89    7.20
  -2  -1   7   64.89    9.00
   4   1  -8   10.60    5.70
  -4  -1   8   10.10    6.10
  -3   2  -5    4.80    3.30
   3  -2   5    8.50    4.90
  -1   2  -6  735.63   24.50
  -1   2  -6  771.22   28.50
  -1   2  -6  730.33   27.60
  -1   2  -6  757.72   28.10
   1  -2   6  730.63   28.00
   1  -2   6  697.33   27.60
   1  -2   6  700.53   27.30
   1  -2   6  765.52   25.40
   1   2  -7    1.50    2.60
   1   2  -7    1.10    2.20
   1   2  -7    1.00    1.80
  -1  -2   7   -0.30    1.30
  -1  -2   7    4.80    2.90
  -1  -2   7    0.00    1.70
  -1  -2   7   -0.50    1.30
  -1  -2   7    0.80    1.50
   3   2  -8   37.30    8.30
  -3  -2   8   39.70    8.50
  -3  -2   8   24.90    7.70
  -4   3  -5   32.40    8.80
   4  -3   5   37.00    8.90
  -2   3  -6   26.60    6.20
  -2   3  -6   11.00    4.00
   2  -3   6   16.20    5.00
   2  -3   6   17.90    4.80
   2  -3   6   13.70    4.90
   0   3  -7    2.60    1.90
   0   3  -7   16.50    4.20
   0   3  -7    6.40    1.50
   0   3  -7    9.50    3.60
   0  -3   7   15.30    4.30
   0  -3   7   12.60    3.80
   0  -3   7    6.60    2.90
   0  -3   7    3.40    2.30
   0  -3   7    9.10    2.20
   2   3  -8  777.92   31.80
   2   3  -8  705.93   29.70
   2   3  -8  733.03   29.60
   4   3  -9   -0.10    5.50
  -4  -3   9    2.50    5.50
  -4  -3   9   -3.10    3.50
  -3   4  -6    6.90    4.30
   3  -4   6    1.90    3.30
   3  -4   6    9.30    4.90
  -1   4  -7    2.40    2.40
  -1   4  -7   -0.40    1.40
   1  -4   7    1.40    2.10
   1  -4   7    4.50    2.60
   1  -4   7    3.70    3.30
   1   4  -8 1331.77   45.30
   1   4  -8 1283.57   45.30
   1   4  -8 1294.47   42.90
   1   4  -8 1342.17   41.50
  -1  -4   8 1269.97   42.70
  -1  -4   8 1288.07   43.70
  -1  -4   8 1266.17   40.80
   3   4  -9    2.60    4.90
   3   4  -9   -1.00    3.80
   3   4  -9    4.20    4.50
  -2   5  -7   11.60    5.10
  -2   5  -7   16.00    5.40
   2  -5   7   27.30    7.20
   2  -5   7   13.00    5.50
   0   5  -8  126.59   12.80
   0   5  -8  132.49   13.60
   0   5  -8  130.29   12.40
   0   5  -8  131.69    8.50
   0  -5   8  139.59   10.50
   2   5  -9   55.89    8.70
   2   5  -9   52.19    9.30
   2   5  -9   58.19   10.00
  -3   6  -7   60.19   12.30
   3  -6   7   75.59   12.30
   3  -6   7   77.09   12.10
  -1   6  -8  612.94   28.70
  -1   6  -8  633.94   26.10
   1  -6   8  605.74   26.30
   1  -6   8  608.34   28.50
   1  -6   8  617.84   29.80
   1   6  -9  253.57   16.80
   1   6  -9  208.88   14.90
   1   6  -9  256.57   14.70
   1   6  -9  220.58   16.40
   3   6 -10    0.60    5.40
   3   6 -10   -4.10    3.50
   3   6 -10    0.20    4.60
  -2   7  -8  111.59   14.60
   2  -7   8  174.08   19.10
   2  -7   8  130.69   16.90
   0   7  -9    7.70    4.30
   0   7  -9   11.30    5.30
   0   7  -9    6.80    5.20
   2   7 -10    2.20    4.40
   2   7 -10    0.90    4.30
   2   7 -10   -0.50    4.90
   2   7 -10    0.10    5.20
  -1   8  -9   15.00    6.80
  -1   8  -9   17.30    5.10
  -1   8  -9    6.30    5.30
   1   8 -10   45.10    9.70
   1   8 -10   34.50    8.60
   1   8 -10   43.70    9.60
   1   8 -10   28.80    7.20
  -2   9  -9    7.40    7.90
   2  -9   9   26.30   10.00
   0   9 -10   17.00    6.60
   0   9 -10   16.50    6.70
   0   9 -10    1.20    5.00
   0 -10  -1   26.90    8.00
   0 -10  -1   47.10   10.50
   0  10   1   50.39   10.50
  -2  10   2   75.59   13.30
  -1  -9  -1   -2.40    4.80
  -1  -9  -1   -3.10    2.70
   1   9   1    2.80    3.80
   1  -9  -2   49.40   10.50
   1  -9  -2   35.00    8.10
  -1   9   2   57.49   11.00
  -2  -8  -1  242.08   22.40
  -2  -8  -1  202.68   19.60
   2   8   1  246.88   23.00
   0  -8  -2    9.00    5.20
   0  -8  -2    8.10    4.80
   0  -8  -2    3.10    3.50
   0   8   2    3.10    3.20
   2  -8  -3   17.10    7.50
  -2   8   3   19.50    7.10
  -3  -7  -1  166.08   18.70
   3   7   1  136.69   16.20
  -1  -7  -2   60.29   10.10
  -1  -7  -2   57.99    9.90
   1   7   2   78.49   11.30
   1  -7  -3   70.89    9.90
   1  -7  -3   91.49   11.90
  -1   7   3   76.89   11.20
   3  -7  -4   -1.80    4.60
  -2  -6  -2   87.59   12.40
  -2  -6  -2   78.29   11.10
   2   6   2   95.89   12.70
   2   6   2   64.49    9.40
   0  -6  -3    1.40    3.40
   0  -6  -3    0.30    2.70
   0   6   3    1.50    2.40
   0   6   3    0.00    3.00
   2  -6  -4  136.99   14.20
  -2   6   4  123.69   15.40
  -3  -5  -2  272.47   18.70
  -3  -5  -2  247.88   18.10
   3   5   2  294.77   19.70
  -1  -5  -3  124.09    9.20
  -1  -5  -3  133.59   12.90
  -1  -5  -3  143.19   11.20
   1   5   3  146.09   13.40
   1   5   3  143.29   13.70
   1  -5  -4  139.69    9.90
   1  -5  -4  143.09   10.60
   1  -5  -4  137.19   13.20
   1  -5  -4  141.29   10.60
  -1   5   4  131.09   12.90
  -1   5   4  150.38   10.20
   3  -5  -5  303.27   19.30
  -3   5   5  283.67   18.90
  -4  -4  -2    3.20    4.30
  -4  -4  -2    0.90    4.20
   4   4   2    8.00    6.60
  -2  -4  -3   65.79    9.20
  -2  -4  -3   62.29    9.20
   2   4   3   55.69    8.80
   2   4   3   65.79    8.40
   0  -4  -4   51.49    7.10
   0  -4  -4   53.69    6.90
   0  -4  -4   44.70    5.80
   0  -4  -4   56.39    7.40
   0   4   4   53.59    6.70
   0   4   4   40.80    6.90
   0   4   4   46.60    6.60
   2  -4  -5  355.56   19.80
   2  -4  -5  378.66   18.50
  -2   4   5  375.26   18.60
  -2   4   5  373.56   20.90
  -4   4   6   67.59   12.70
  -3  -3  -3    0.20    2.60
  -3  -3  -3    3.60    3.90
   3   3   3    5.60    3.60
  -1  -3  -4  287.07   14.20
  -1  -3  -4  274.37   14.40
  -1  -3  -4  276.97   13.90
  -1  -3  -4  308.87   15.30
  -1  -3  -4  264.87   11.10
   1   3   4  265.57   14.40
   1   3   4  282.77   14.10
   1   3   4  273.87   14.70
   1   3   4  278.67   12.00
   1  -3  -5   11.90    3.50
   1  -3  -5   17.00    4.20
   1  -3  -5   10.30    3.00
   1  -3  -5   17.90    3.90
  -1   3   5   16.50    3.70
  -1   3   5    9.50    3.70
  -1   3   5   23.70    4.00
  -1   3   5   20.30    4.80
   3  -3  -6   46.30    9.10
  -3   3   6   65.19    9.50
  -3   3   6   81.79   11.30
   4   2   3   18.80    7.00
  -2  -2  -4  122.29    8.70
  -2  -2  -4  119.89    8.70
  -2  -2  -4  129.79   11.90
   2   2   4  112.79    8.50
   2   2   4  121.69    9.00
   2   2   4  120.19   12.40
   2   2   4  115.49   11.70
   0  -2  -5   -2.00    1.20
   0  -2  -5    1.20    1.60
   0  -2  -5    0.00    1.30
   0  -2  -5   -0.80    1.20
   0  -2  -5    0.50    1.20
   0   2   5   -0.60    1.10
   0   2   5   -1.80    1.30
   0   2   5    0.30    1.80
   0   2   5    0.60    1.60
   0   2   5    0.80    1.40
   2  -2  -6  426.26   20.80
   2  -2  -6  417.86   19.00
   2  -2  -6  415.56   17.80
  -2   2   6  404.76   18.40
  -2   2   6  409.36   18.90
  -2   2   6  437.56   20.60
   4  -2  -7    1.30    4.90
  -4   2   7    2.50    3.80
  -4   2   7   -1.60    4.10
  -3  -1  -4   46.10    9.00
  -3  -1  -4   17.80    5.30
   3   1   4   18.70    5.60
  -1  -1  -5    7.10    3.00
  -1  -1  -5   12.60    2.80
  -1  -1  -5   12.40    3.90
  -1  -1  -5   14.30    3.40
   1   1   5    9.10    3.10
   1   1   5   14.70    3.20
   1   1   5    7.20    2.80
   1   1   5    7.20    2.50
   1  -1  -6  123.19    5.90
   1  -1  -6  111.39    8.10
   1  -1  -6  137.59    9.10
   1  -1  -6  116.99    8.60
  -1   1   6  136.99   10.10
  -1   1   6  141.69    9.40
  -1   1   6  118.09    8.60
  -1   1   6  131.69    8.80
  -1   1   6  124.39    6.20
   3  -1  -7   10.80    5.60
  -3   1   7    8.40    4.10
  -3   1   7    3.40    4.60
  -4   0  -4    3.00    5.90
   4   0   4   16.60    7.30
  -2   0  -5   54.99    7.50
  -2   0  -5   64.09    9.20
  -2   0  -5   67.09    7.60
  -2   0  -5   50.69    5.80
  -2   0  -5   77.79    7.80
   2   0   5   56.69    7.80
   2   0   5   53.09    8.30
   2   0   5   76.39    9.10
   2   0   5   72.99    7.50
   0   0  -6  363.56   17.00
   0   0  -6  390.36   16.70
   0   0  -6  418.16   14.60
   0   0  -6  407.16   17.00
   0   0   6  397.76   15.90
   0   0   6  374.66   17.40
   0   0   6  402.36   16.90
   0   0   6  374.76   17.20
   2   0  -7    3.60    2.90
  -2   0   7    2.50    2.40
  -2   0   7    8.20    3.70
  -2   0   7    3.80    2.90
   4   0  -8   49.10   10.50
  -4   0   8   53.59   10.40
  -4   0   8   72.19   12.60
  -3   1  -5  145.49   15.20
   3  -1   5  116.99   13.80
  -1   1  -6   51.19    6.10
  -1   1  -6   36.50    6.10
  -1   1  -6   57.79    7.30
   1  -1   6   47.50    6.70
   1  -1   6   43.90    6.40
   1  -1   6   46.90    6.80
   1  -1   6   40.30    5.00
   1   1  -7   24.60    4.40
   1   1  -7   35.00    5.60
   1   1  -7   26.00    5.20
  -1  -1   7   35.60    6.20
  -1  -1   7   39.80    6.40
  -1  -1   7   39.40    6.00
  -1  -1   7   38.60    6.30
   3   1  -8   -0.20    4.20
  -3  -1   8   -0.10    3.70
  -3  -1   8    1.30    4.20
  -4   2  -5  125.99   16.10
   4  -2   5  125.69   16.00
  -2   2  -6   20.90    5.10
  -2   2  -6   17.70    5.20
   2  -2   6   31.20    6.40
   2  -2   6   39.80    6.90
   2  -2   6   40.10    7.00
   0   2  -7  159.48   10.70
   0   2  -7  184.58    7.30
   0   2  -7  177.48   11.40
   0   2  -7  189.48   10.20
   0  -2   7  189.48   11.70
   0  -2   7  178.68   12.00
   0  -2   7  168.88   11.20
   0  -2   7  193.88   10.40
   2   2  -8  109.79   11.70
   2   2  -8  112.19   11.30
  -2  -2   8  127.79   13.50
   4   2  -9   33.40    9.70
  -4  -2   9   24.10    7.40
  -3   3  -6   -5.40    3.10
   3  -3   6   -3.40    2.90
   3  -3   6    0.40    3.90
  -1   3  -7   27.50    5.80
  -1   3  -7   17.60    3.60
  -1   3  -7   16.50    4.70
   1  -3   7   19.70    5.00
   1  -3   7   24.90    5.50
   1  -3   7   17.80    4.50
   1  -3   7   22.00    4.20
   1   3  -8   -1.00    1.80
   1   3  -8   -0.80    1.80
   1   3  -8   -2.00    1.40
   1   3  -8    2.20    2.20
  -1  -3   8   -1.00    2.10
   3   3  -9   24.00    7.20
   3   3  -9   25.10    7.40
  -3  -3   9   35.50    8.10
  -4   4  -6    3.20    5.90
   4  -4   6   -4.80    5.30
  -2   4  -7    9.00    4.60
   2  -4   7   15.00    5.50
   2  -4   7   17.20    5.80
   0   4  -8    3.30    2.30
   0   4  -8    6.40    3.40
   0   4  -8    5.50    3.10
   0  -4   8    5.40    3.20
   2   4  -9  431.76   23.70
   2   4  -9  500.35   23.60
   2   4  -9  454.25   22.10
  -3   5  -7  141.89   15.10
   3  -5   7  112.19   15.10
   3  -5   7  173.68   17.30
  -1   5  -8    3.50    3.50
  -1   5  -8    1.50    3.10
   1  -5   8   -2.70    1.80
   1  -5   8   -1.40    2.90
   1   5  -9   15.90    4.80
   1   5  -9    2.00    3.60
   1   5  -9   17.00    5.40
   3   5 -10    1.20    4.90
   3   5 -10    7.10    5.70
   3   5 -10    1.70    4.50
  -2   6  -8  121.19   15.10
  -2   6  -8  134.79   14.00
   2  -6   8  170.08   18.20
   2  -6   8  193.68   19.00
   0   6  -9    1.10    2.80
   0   6  -9   -2.30    2.50
   0   6  -9    5.10    3.90
   2   6 -10   -1.30    4.00
   2   6 -10    4.50    4.80
   2   6 -10    3.50    4.80
  -3   7  -8   -2.80    4.30
   3  -7   8    1.40    6.20
   3  -7   8   -1.60    6.20
  -1   7  -9   27.90    7.40
   1   7 -10    2.10    3.50
   1   7 -10    2.10    4.40
   1   7 -10    1.30    3.80
  -2   8  -9  163.68   18.50
   2  -8   9  206.68   22.30
   2  -8   9  170.18   20.40
   0   8 -10   14.30    6.70
   0   8 -10   19.80    8.20
   0   8 -10   36.80    9.00
   2   8 -11  228.38   22.50
  -1   9 -10   10.30    6.60
  -1   9 -10    7.80    5.80
  -1   9 -10    2.60    6.40
   1   9 -11  150.68   18.40
   1   9 -11  100.49   14.40
   1   9 -11  107.49   16.40
  -1 -10  -1   13.70    6.30
  -1 -10  -1    3.70    4.80
   1  10   1   10.70    6.30
   1 -10  -2   44.00    9.90
   1 -10  -2   62.39   12.40
  -1  10   2   34.90    9.20
  -2  -9  -1   55.99   12.30
  -2  -9  -1   54.89   11.50
   2   9   1   61.99   13.30
   0  -9  -2    5.00    4.50
   0   9   2   10.20    6.00
   2  -9  -3   14.00    6.60
  -2   9   3    8.90    6.00
  -1  -8  -2    3.00    4.00
  -1  -8  -2    9.60    4.80
   1   8   2    5.40    4.00
   1  -8  -3  125.99   14.00
   1  -8  -3  117.39   14.50
  -1   8   3  123.09   14.50
   3  -8  -4   12.70    6.20
  -3   8   4    5.80    5.90
  -2  -7  -2   -1.60    3.10
  -2  -7  -2    0.30    3.10
   2   7   2   -3.20    3.80
   2   7   2    4.70    3.70
   0  -7  -3    3.40    4.10
   0  -7  -3    3.00    3.20
   0   7   3    3.60    4.00
   0   7   3    0.30    2.80
   2  -7  -4    4.60    5.10
  -2   7   4    6.60    5.20
  -3  -6  -2  171.18   18.70
  -3  -6  -2  177.68   19.00
   3   6   2  173.88   18.50
  -1  -6  -3   -2.10    2.90
  -1  -6  -3    5.80    4.10
   1   6   3   -0.70    2.20
   1  -6  -4   11.10    4.40
   1  -6  -4   17.90    5.30
   1  -6  -4   17.20    5.30
  -1   6   4   17.60    5.80
   3  -6  -5   74.49   12.00
  -2  -5  -3   32.30    7.10
  -2  -5  -3   28.90    6.80
  -2  -5  -3   19.40    5.60
   2   5   3   36.20    7.50
   2   5   3   49.40    8.10
   0  -5  -4    5.30    2.50
   0  -5  -4    3.30    2.90
   0  -5  -4    2.90    3.00
   0   5   4    9.20    3.80
   0   5   4    3.70    3.00
   0   5   4    3.00    2.70
   2  -5  -5   94.09   12.00
   2  -5  -5   54.29    8.80
  -2   5   5   72.99   11.30
  -2   5   5   80.69    9.50
  -3  -4  -3   21.20    6.70
  -3  -4  -3   15.70    5.80
   3   4   3   10.20    5.00
  -1  -4  -4   59.79    7.80
  -1  -4  -4   62.89    8.20
  -1  -4  -4   82.69    9.40
   1   4   4   83.99    9.70
   1   4   4   82.59    9.30
   1  -4  -5  100.19    7.30
   1  -4  -5   84.39    9.90
   1  -4  -5   91.79   12.20
   1  -4  -5   99.69    9.70
  -1   4   5  102.29   11.10
  -1   4   5   98.89    7.40
  -1   4   5   99.89    7.40
   3  -4  -6   61.29   11.00
  -3   4   6   78.79   11.50
  -4  -3  -3   28.20    8.10
   4   3   3    5.30    4.50
  -2  -3  -4   96.19   11.00
  -2  -3  -4   86.79    9.60
   2   3   4   81.89   11.20
   2   3   4   97.99   10.40
   0  -3  -5    3.50    2.40
   0  -3  -5    2.30    2.00
   0  -3  -5    1.60    1.40
   0  -3  -5    2.40    2.30
   0  -3  -5    0.50    2.00
   0   3   5    1.20    2.00
   0   3   5    2.30    2.30
   0   3   5    5.50    2.00
   0   3   5    3.10    1.90
   0   3   5    4.30    2.50
   2  -3  -6  412.96   21.80
   2  -3  -6  455.05   19.90
   2  -3  -6  415.06   19.20
  -2   3   6  492.25   20.30
  -2   3   6  438.26   20.30
  -2   3   6  452.75   21.30
   4  -3  -7   17.20    6.40
  -4   3   7   44.10   10.60
  -3  -2  -4   -1.30    2.70
  -3  -2  -4   17.50    5.60
   3   2   4    5.80    4.90
  -1  -2  -5    6.80    3.20
  -1  -2  -5    5.90    2.40
  -1  -2  -5    9.20    2.90
  -1  -2  -5    8.90    3.20
   1   2   5    9.80    3.70
   1   2   5   10.30    3.50
   1   2   5   10.40    2.70
   1   2   5    5.70    2.70
   1  -2  -6    1.70    1.60
   1  -2  -6    0.30    1.50
   1  -2  -6    2.70    2.70
   1  -2  -6    0.40    2.00
  -1   2   6   -0.70    2.00
  -1   2   6    1.00    1.60
  -1   2   6    1.80    2.60
  -1   2   6    4.60    2.30
  -1   2   6    5.40    2.10
   3  -2  -7   24.30    6.50
  -3   2   7   30.50    6.90
  -3   2   7   35.00    7.90
  -4  -1  -4    5.00    5.90
   4   1   4    4.50    4.80
  -2  -1  -5  217.18   12.70
  -2  -1  -5  189.48   10.60
  -2  -1  -5  199.88   12.20
   2   1   5  181.48   11.80
   2   1   5  178.48   12.30
   0  -1  -6   11.40    3.50
   0  -1  -6   23.20    3.80
   0  -1  -6   16.30    3.60
   0  -1  -6   15.70    3.90
   0   1   6    9.10    3.30
   0   1   6   15.10    2.20
   0   1   6   12.90    3.80
   0   1   6    6.40    2.50
   0   1   6   16.90    3.80
   2  -1  -7    7.60    3.90
  -2   1   7   12.20    4.50
  -2   1   7    2.20    3.10
  -2   1   7    4.90    2.90
   4  -1  -8   31.80    9.10
  -4   1   8   41.70    9.20
  -4   1   8   39.10   10.20
  -3   0  -5  187.28   12.30
  -3   0  -5  130.19   14.90
   3   0   5  126.59   14.70
  -1   0  -6  147.49    6.90
  -1   0  -6  146.39    9.60
  -1   0  -6  133.49    8.90
  -1   0  -6  123.59   11.60
   1   0   6  152.38   10.20
   1   0   6  137.99    8.20
   1   0   6  142.49    9.90
   1   0   6  148.59    9.70
   1   0  -7  525.95   20.70
   1   0  -7  520.35   22.20
   1   0  -7  522.95   21.80
  -1   0   7  536.15   21.90
  -1   0   7  501.75   21.90
  -1   0   7  548.05   23.90
  -1   0   7  540.15   22.60
   3   0  -8   45.10    9.00
  -3   0   8   79.79   11.40
  -3   0   8   59.99   10.50
   4  -1   5  337.07   23.10
  -2   1  -6   30.30    5.80
  -2   1  -6   24.30    6.00
  -2   1  -6   24.30    4.70
   2  -1   6   23.90    5.60
   2  -1   6   37.00    6.10
   2  -1   6   38.90    6.60
   0   1  -7   86.49    8.40
   0   1  -7   95.99   10.00
   0   1  -7   91.69    9.30
   0   1  -7   86.19    5.10
   0  -1   7   88.59    9.60
   0  -1   7   86.49    9.00
   0  -1   7   98.29    7.20
   0  -1   7   88.09    9.60
   2   1  -8    0.80    2.70
   2   1  -8    7.10    3.80
  -2  -1   8    8.60    3.90
  -2  -1   8    4.50    2.60
  -2  -1   8    3.10    3.30
   4   1  -9   82.09   13.50
  -4  -1   9   73.19   12.90
  -3   2  -6   16.80    6.50
   3  -2   6   12.30    5.50
  -1   2  -7  123.39    7.80
  -1   2  -7   87.79   10.10
  -1   2  -7  121.99   11.70
  -1   2  -7   93.79   10.10
   1  -2   7   97.09   10.70
   1  -2   7  113.29   11.10
   1  -2   7   96.89    6.90
   1  -2   7   83.99    9.70
   1   2  -8    7.90    3.00
   1   2  -8    4.50    3.00
  -1  -2   8    4.70    2.80
  -1  -2   8    7.90    3.60
   3   2  -9  100.79   13.30
  -3  -2   9  140.89   15.90
  -4   3  -6   21.80    8.50
   4  -3   6   10.50    5.60
  -2   3  -7   29.80    6.50
   2  -3   7   32.30    6.60
   2  -3   7   22.90    6.20
   2  -3   7   37.70    7.60
   0   3  -8   35.40    6.40
   0   3  -8   49.99    6.30
   0  -3   8   45.60    6.30
   0  -3   8   45.30    7.40
   0  -3   8   38.60    6.90
   2   3  -9   47.50    8.20
   2   3  -9   32.40    6.90
  -3   4  -7    0.20    4.10
   3  -4   7    3.30    4.40
   3  -4   7    3.60    4.70
  -1   4  -8   12.00    4.00
   1  -4   8   11.50    4.30
   1  -4   8   15.40    5.00
   1   4  -9 1259.47   45.40
   1   4  -9 1267.77   43.10
   1   4  -9 1251.47   45.70
   3   4 -10   36.00    8.10
   3   4 -10   40.40    9.60
   3   4 -10   36.70    8.20
  -2   5  -8    2.30    3.00
   2  -5   8    0.90    4.10
   2  -5   8   -3.70    2.20
   0   5  -9 1901.01   61.29
   0   5  -9 1911.71   63.09
   0   5  -9 1848.32   63.59
   2   5 -10   20.00    6.10
   2   5 -10   56.49   10.70
  -3   6  -8    6.40    7.20
   3  -6   8    3.30    5.80
   3  -6   8    1.70    5.30
  -1   6  -9   67.59    9.40
  -1   6  -9   52.89    9.20
   1  -6   9   84.49   12.80
   1  -6   9   64.39   10.80
   1   6 -10   61.69   10.50
   1   6 -10   53.09    8.30
   1   6 -10   59.19   10.00
   3   6 -11   -0.60    5.40
   3   6 -11    4.80    5.50
  -2   7  -9   -4.50    3.30
   2  -7   9   -2.80    5.20
   2  -7   9   -5.50    3.40
   0   7 -10  116.39   13.20
   0   7 -10  111.89   14.80
   0   7 -10  121.79   15.10
   2   7 -11   66.89   10.40
   2   7 -11   49.60   10.50
   2   7 -11   51.89   11.00
   2   7 -11   72.29   12.90
  -1   8 -10    0.80    5.10
  -1   8 -10    1.70    4.50
  -1   8 -10   -1.20    3.20
   1   8 -11   -0.40    4.60
   1   8 -11   -0.70    5.00
   1   8 -11   -0.10    5.00
   1   8 -11   -2.00    4.40
   0   9 -11  130.49   17.50
   0   9 -11  126.49   17.60
   0 -10  -2   -1.20    4.00
   0  10   2    7.60    5.80
  -1  -9  -2    2.10    5.40
  -1  -9  -2   -0.80    5.60
   1   9   2    2.20    4.60
   1  -9  -3    1.40    4.40
   1  -9  -3   13.40    5.90
  -1   9   3    2.80    4.50
  -2  -8  -2    2.50    4.60
  -2  -8  -2    0.10    5.10
   2   8   2    0.30    3.60
   0  -8  -3    9.80    5.30
   0  -8  -3    5.00    5.10
   0   8   3   11.40    5.40
   2  -8  -4    1.60    4.00
  -2   8   4    0.10    3.60
  -3  -7  -2  292.17   21.50
  -3  -7  -2  238.38   23.20
   3   7   2  270.37   24.40
  -1  -7  -3   19.70    6.60
  -1  -7  -3   37.00    8.10
   1   7   3   20.90    6.50
   1  -7  -4  125.59   14.10
   1  -7  -4   99.39   13.00
  -1   7   4  112.59   13.50
  -3   7   5   88.29   15.10
  -2  -6  -3   33.00    8.20
  -2  -6  -3   36.10    8.00
   2   6   3   30.70    7.20
   2   6   3   38.00    8.50
   0  -6  -4  190.08   14.00
   0  -6  -4  205.78   14.30
   0   6   4  208.38   14.80
   0   6   4  249.78   14.50
   2  -6  -5    0.80    3.80
   2  -6  -5   -2.40    3.60
  -2   6   5    0.30    2.80
  -3  -5  -3  100.89   14.30
  -3  -5  -3  119.59   14.50
   3   5   3  110.59   15.10
  -1  -5  -4   13.00    4.50
  -1  -5  -4   20.30    5.10
  -1  -5  -4   22.20    5.40
   1   5   4   30.00    6.50
   1  -5  -5    1.90    2.50
   1  -5  -5    4.00    3.20
  -1   5   5    2.30    3.40
  -1   5   5    4.30    2.70
   3  -5  -6    3.60    4.90
  -3   5   6    4.40    3.70
  -2  -4  -4   45.40    7.60
  -2  -4  -4   46.60    8.40
   2   4   4   18.90    6.00
   2   4   4   45.10    7.70
   0  -4  -5    1.10    2.30
   0  -4  -5    0.00    2.20
   0  -4  -5    2.30    2.20
   0   4   5    4.00    2.80
   0   4   5    1.70    2.50
   0   4   5    1.80    2.50
   0   4   5    0.20    2.00
   2  -4  -6  481.05   24.30
  -2   4   6  489.05   25.30
  -2   4   6  484.45   22.50
  -3  -3  -4    5.40    4.10
  -3  -3  -4    9.70    5.00
   3   3   4    3.80    3.90
  -1  -3  -5    0.50    2.00
  -1  -3  -5    2.40    2.60
  -1  -3  -5    0.60    2.10
  -1  -3  -5    0.90    2.00
   1   3   5    5.80    2.80
   1   3   5    1.30    2.30
   1   3   5    1.80    2.10
   1  -3  -6   83.49    6.60
   1  -3  -6   91.09   10.10
   1  -3  -6   94.39    9.30
  -1   3   6   84.79    8.60
  -1   3   6   83.59   10.20
  -1   3   6   96.09   10.60
  -1   3   6   93.19    6.90
   3  -3  -7  127.99   15.40
  -3   3   7  101.89   13.00
  -4  -2  -4    2.50    4.80
   4   2   4    2.90    5.70
  -2  -2  -5  197.18   13.10
  -2  -2  -5  199.48   11.80
  -2  -2  -5  191.98   11.80
   2   2   5  196.48   12.50
   2   2   5  217.18   12.10
   0  -2  -6  306.07   13.60
   0  -2  -6  302.77   15.00
   0  -2  -6  294.47   12.00
   0  -2  -6  295.27   13.90
   0  -2  -6  273.07   14.90
   0   2   6  299.27   13.50
   0   2   6  310.07   15.40
   0   2   6  281.87   11.80
   0   2   6  286.97   14.00
   0   2   6  293.37   15.60
   2  -2  -7   -3.00    2.70
  -2   2   7   -0.90    2.50
  -2   2   7    4.30    3.20
  -2   2   7    3.70    3.00
   4  -2  -8    1.80    5.20
  -4   2   8   -0.60    4.40
  -3  -1  -5    6.70    3.80
   3   1   5   -1.70    3.50
  -1  -1  -6  126.39    9.00
  -1  -1  -6  145.49   10.80
  -1  -1  -6  156.88   10.30
  -1  -1  -6  162.18    8.40
   1   1   6  151.58   10.50
   1   1   6  130.69    9.10
   1   1   6  144.29    8.70
   1   1   6  135.09   10.00
   1  -1  -7   10.50    4.00
   1  -1  -7   10.50    3.10
   1  -1  -7   14.70    4.00
  -1   1   7    9.60    3.40
  -1   1   7   10.80    3.80
  -1   1   7   14.20    3.90
  -1   1   7    9.80    3.50
   3  -1  -8   -3.40    3.50
  -3   1   8   -0.70    2.50
  -3   1   8    2.70    3.50
  -4   0  -5   38.20    8.80
   4   0   5   40.10    9.80
  -2   0  -6   66.19    9.70
  -2   0  -6   90.39   10.70
  -2   0  -6   91.59    9.50
   2   0   6   84.49    9.90
   2   0   6   92.29   10.30
   2   0   6   77.99    8.50
   0   0  -7   30.50    5.80
   0   0  -7   34.80    4.30
   0   0  -7   47.50    6.50
   0   0  -7   36.30    5.80
   0   0   7   27.80    5.20
   0   0   7   35.40    5.40
   0   0   7   41.10    6.70
   0   0   7   39.10    6.00
   2   0  -8   44.50    7.50
  -2   0   8   69.29    9.80
  -2   0   8   88.59    9.60
  -2   0   8   54.49    8.50
   4   0  -9    1.00    5.50
  -4   0   9    3.50    5.10
  -4   0   9    0.60    4.00
  -3   1  -6   50.09   10.00
   3  -1   6   50.19    9.10
  -1   1  -7  356.66   17.80
  -1   1  -7  358.36   16.20
  -1   1  -7  369.76   18.40
   1  -1   7  363.66   18.10
   1  -1   7  380.06   18.50
   1  -1   7  363.36   18.00
   1   1  -8  109.09   11.00
   1   1  -8  115.89    8.20
  -1  -1   8  109.19   11.30
  -1  -1   8  101.29   10.70
  -1  -1   8  128.99   12.30
   3   1  -9  291.47   19.30
  -3  -1   9  264.27   19.30
  -3  -1   9  284.57   19.20
  -4   2  -6  144.59   18.30
   4  -2   6  122.79   16.50
  -2   2  -7   45.70    8.30
  -2   2  -7   45.70    8.10
   2  -2   7   27.50    6.20
   2  -2   7   54.89    8.20
   2  -2   7   37.00    6.80
   0   2  -8    5.60    2.60
   0   2  -8   -1.90    1.40
   0   2  -8   10.60    3.60
   0  -2   8    0.40    1.70
   0  -2   8    4.00    3.00
   0  -2   8    5.70    2.80
   0  -2   8    5.40    2.90
   2   2  -9   97.19   11.90
   2   2  -9   73.79    9.80
  -2  -2   9   69.59   10.10
  -2  -2   9  103.09   12.90
  -3   3  -7    0.30    3.30
   3  -3   7    3.10    4.80
   3  -3   7    0.50    3.50
  -1   3  -8   70.29    9.30
  -1   3  -8   69.19    7.20
   1  -3   8   78.19   10.20
   1  -3   8   74.79    9.90
   1   3  -9   42.70    6.90
   1   3  -9   27.20    6.20
   3   3 -10  300.27   20.20
   3   3 -10  322.07   20.80
  -2   4  -8   58.09    9.60
   2  -4   8   65.29   10.50
   2  -4   8   54.09    9.40
   0   4  -9  116.69   12.40
   0   4  -9  109.99    9.90
   0  -4   9  129.19   11.80
   2   4 -10   82.69   12.00
   2   4 -10  102.89   11.60
   2   4 -10  100.89   12.50
  -3   5  -8   -2.60    4.50
   3  -5   8    6.70    5.40
   3  -5   8   -3.60    5.40
  -1   5  -9   80.89   10.30
  -1   5  -9   57.59    9.50
   1  -5   9   72.09   11.10
   1  -5   9   83.09   12.20
   1   5 -10   -2.50    2.10
   1   5 -10   -2.30    2.00
   1   5 -10    5.10    4.40
   3   5 -11    8.00    5.80
   3   5 -11    6.20    5.20
   3   5 -11    4.20    5.00
  -2   6  -9   42.00    9.30
  -2   6  -9   18.90    6.20
   2  -6   9   37.60   10.20
   2  -6   9   31.90    8.70
   0   6 -10   43.40    9.10
   0   6 -10   49.10    8.60
   0   6 -10   69.19   12.20
   2   6 -11   -4.10    4.40
   2   6 -11    1.70    5.50
   2   6 -11   -2.20    3.40
  -1   7 -10    0.90    3.70
  -1   7 -10    3.70    4.60
   1  -7  10    1.10    4.30
   1   7 -11   13.60    6.40
   1   7 -11    6.70    6.30
   1   7 -11   -4.90    4.90
  -2   8 -10   11.00    8.30
   2  -8  10    9.70    7.60
   2  -8  10   -4.10    4.40
   0   8 -11   -2.20    5.10
   0   8 -11   -0.60    3.70
  -1   9 -11   -0.20    4.40
  -1   9 -11   -3.50    5.40
  -1   9 -11   -1.80    4.60
  -1 -10  -2  263.07   25.40
   1  10   2  266.67   20.20
   1 -10  -3    5.20    4.90
   1 -10  -3   -0.70    4.40
  -1  10   3   -2.30    3.80
  -2  -9  -2   55.39   12.30
  -2  -9  -2   38.10   10.20
   2   9   2   32.50    9.60
   0  -9  -3    1.20    3.60
   0  -9  -3   -2.40    4.70
   0   9   3    5.40    5.40
   2  -9  -4   -6.60    5.50
  -2   9   4   10.40    6.60
  -1  -8  -3   32.10    8.30
  -1  -8  -3   61.59   10.80
   1   8   3   59.89   11.30
   1  -8  -4   30.30    7.60
   1  -8  -4   42.10    8.90
  -1   8   4   40.60    8.60
  -2  -7  -3    6.00    4.50
  -2  -7  -3    2.80    3.00
   2   7   3    0.90    3.80
   2   7   3    0.20    4.50
   0  -7  -4   30.80    7.20
   0  -7  -4   35.30    7.60
   0   7   4   33.30    8.00
   2  -7  -5    8.80    5.60
   2  -7  -5   -0.10    4.40
  -2   7   5    0.30    3.40
  -3  -6  -3   34.20    8.00
  -3  -6  -3   53.59   11.00
   3   6   3   42.50   10.90
  -1  -6  -4   55.79    9.50
  -1  -6  -4   40.40    7.70
   1   6   4   25.90    6.70
   1  -6  -5   19.20    6.70
   1  -6  -5   22.70    5.80
  -1   6   5   12.00    5.10
   3  -6  -6    6.40    5.60
  -2  -5  -4   85.49   11.60
  -2  -5  -4  102.39   12.40
   2   5   4   82.19   10.60
   0  -5  -5    4.10    3.50
   0  -5  -5    0.20    2.80
   0   5   5    7.10    3.90
   0   5   5    0.70    2.40
   0   5   5    0.80    2.10
   2  -5  -6  135.89   15.10
  -2   5   6  153.08   16.50
  -3  -4  -4   14.40    6.60
  -3  -4  -4    9.00    5.60
   3   4   4   -1.40    4.40
  -1  -4  -5   10.90    4.20
  -1  -4  -5    6.00    3.70
  -1  -4  -5    8.20    3.70
  -1  -4  -5    4.20    3.10
   1   4   5    7.50    4.00
   1   4   5    9.50    3.80
   1  -4  -6   62.09    7.70
   1  -4  -6   76.49    9.90
  -1   4   6   57.59    9.30
  -1   4   6   67.19    7.50
   3  -4  -7   34.50    8.70
  -3   4   7   37.70    9.10
  -4  -3  -4   13.10    6.60
   4   3   4   11.00    6.80
  -2  -3  -5   58.79    8.30
  -2  -3  -5   58.39    9.10
   2   3   5   50.09    8.20
   0  -3  -6   44.20    5.70
   0  -3  -6   53.09    5.90
   0  -3  -6   49.70    7.10
   0  -3  -6   59.49    7.70
   0   3   6   42.60    6.60
   0   3   6   48.50    5.80
   0   3   6   50.49    5.70
   0   3   6   43.70    6.50
   2  -3  -7   32.40    7.10
  -2   3   7   54.99    9.60
  -2   3   7   79.29    9.50
  -2   3   7   79.59   10.20
  -3  -2  -5   39.10    8.60
   3   2   5   54.59   10.30
  -1  -2  -6  170.38   17.50
  -1  -2  -6  168.08   11.50
  -1  -2  -6  197.28   10.80
  -1  -2  -6  184.68   10.50
   1   2   6  194.58   12.70
   1   2   6  184.08   10.90
   1   2   6  185.98   10.80
   1  -2  -7  194.98   12.10
   1  -2  -7  187.28   11.90
  -1   2   7  196.18   12.00
  -1   2   7  183.38   16.90
  -1   2   7  184.58   13.10
   3  -2  -8   33.90    8.00
  -3   2   8   19.30    6.30
  -3   2   8   34.70    8.10
  -4  -1  -5   -1.10    4.50
   4   1   5    0.40    6.00
  -2  -1  -6  334.27   17.20
  -2  -1  -6  306.87   16.70
   2   1   6  336.17   17.80
   2   1   6  342.97   17.80
   0  -1  -7    0.50    1.50
   0  -1  -7    0.60    1.90
   0  -1  -7    1.40    2.60
   0  -1  -7    3.60    2.20
   0   1   7    0.70    1.40
   0   1   7    1.10    2.10
   0   1   7    0.20    1.40
   0   1   7   -1.50    1.60
   2  -1  -8  127.09   12.80
  -2   1   8  111.19   11.50
  -2   1   8  110.79   12.40
  -2   1   8  104.59   12.10
  -3   0  -6   15.80    5.60
   3   0   6   12.20    5.20
  -1   0  -7  292.37   14.90
  -1   0  -7  291.97   15.40
   1   0   7  300.47   15.60
   1   0   7  279.67   15.80
   1   0   7  288.97   16.00
   1   0  -8   10.40    3.80
   1   0  -8   15.20    3.90
  -1   0   8   15.80    4.70
  -1   0   8   14.70    4.60
  -1   0   8    8.90    3.50
  -1   0   8    6.80    3.10
   3   0  -9   36.80    8.40
  -3   0   9   50.69    9.80
  -3   0   9   38.70    8.60
  -4   1  -6    8.00    6.50
   4  -1   6    5.40    6.70
  -2   1  -7  259.27   17.10
  -2   1  -7  299.17   15.20
  -2   1  -7  302.27   16.50
   2  -1   7  325.17   17.20
   2  -1   7  313.37   16.60
   2  -1   7  307.87   17.40
   0   1  -8   40.20    6.40
   0   1  -8   45.20    7.00
   0  -1   8   37.90    6.40
   0  -1   8   41.50    6.10
   0  -1   8   55.39    8.30
   2   1  -9   14.00    5.40
   2   1  -9    2.90    3.40
  -2  -1   9    5.10    3.10
  -2  -1   9    4.70    3.70
  -3   2  -7   -1.80    3.30
   3  -2   7    8.70    4.60
   3  -2   7   -3.50    3.70
  -1   2  -8    1.70    3.30
  -1   2  -8    5.40    2.90
   1  -2   8    7.10    3.50
   1  -2   8   -0.10    2.60
   1   2  -9    6.80    3.20
   1   2  -9    9.00    3.30
  -1  -2   9    8.40    4.50
   3   2 -10   28.40    7.70
   3   2 -10   -0.30    5.50
  -3  -2  10   31.40    8.70
  -2   3  -8    5.10    4.00
   2  -3   8    4.90    3.90
   2  -3   8    6.40    4.30
   0   3  -9  115.59   10.30
   0   3  -9  113.49   12.00
   0  -3   9  113.19   12.70
   0  -3   9  104.79   10.10
   0  -3   9  114.99   12.40
   2   3 -10  397.66   21.80
   2   3 -10  409.46   20.80
  -3   4  -8    4.40    4.80
   3  -4   8   16.00    6.90
   3  -4   8    0.10    4.80
  -1   4  -9    7.80    3.90
   1  -4   9   16.70    5.70
   1  -4   9    7.60    4.30
   1   4 -10  423.76   20.70
   1   4 -10  390.46   22.10
   1   4 -10  430.26   22.70
   3   4 -11   58.89   11.70
   3   4 -11   27.30    8.60
  -2   5  -9   46.30    9.30
   2  -5   9   49.60   10.20
   2  -5   9   56.99   11.40
   0   5 -10  229.78   17.40
   0   5 -10  257.77   17.40
   0   5 -10  284.27   17.20
   2   5 -11   59.19   10.70
   2   5 -11   37.70    8.60
   2   5 -11   38.40    9.00
   3  -6   9   -0.20    5.40
   3  -6   9   -4.20    3.90
  -1   6 -10  305.67   20.30
  -1   6 -10  287.27   18.10
   1  -6  10  273.67   20.10
   1   6 -11   59.59   10.80
   1   6 -11   45.50    9.90
   1   6 -11   59.99    9.30
  -2   7 -10   -6.50    4.90
   2  -7  10   -1.40    5.60
   2  -7  10   -4.40    4.90
   0   7 -11   -1.50    3.20
   0   7 -11    2.90    4.30
   0   7 -11    4.40    5.70
   2   7 -12   44.10    9.20
   2   7 -12   37.60    9.80
   2   7 -12   59.19   12.70
  -1   8 -11   12.40    7.40
   1   8 -12  239.88   22.90
   1   8 -12  237.88   24.10
   1   8 -12  275.97   20.00
   1   8 -12  176.28   18.70
   0 -10  -3    6.70    5.10
   0 -10  -3    8.30    7.70
   0  10   3   -0.10    3.70
  -1  -9  -3    5.30    5.70
  -1  -9  -3   -2.00    5.10
   1   9   3   -4.80    4.00
   1  -9  -4    2.00    5.30
   1  -9  -4    3.90    4.20
  -1   9   4    3.10    5.30
  -2  -8  -3   12.70    6.80
  -2  -8  -3   14.80    6.10
   0  -8  -4   11.40    6.10
   0  -8  -4   -1.40    4.10
   0   8   4    3.70    5.10
   2  -8  -5   70.69   11.90
  -2   8   5   62.89   12.40
  -1  -7  -4    2.70    4.20
  -1  -7  -4   -1.20    4.00
   1   7   4    5.60    4.00
   1  -7  -5   55.89    9.80
   1  -7  -5   31.20    7.70
  -1   7   5   23.20    7.10
  -3   7   6    3.90    6.30
  -2  -6  -4   64.09   10.80
  -2  -6  -4   40.00    8.90
  -2  -6  -4   41.00    8.70
   2   6   4   54.19    9.50
   0  -6  -5    5.10    4.10
   0  -6  -5   10.70    5.30
   0   6   5    7.50    4.50
   0   6   5    7.50    3.90
   2  -6  -6    7.90    5.20
  -2   6   6    4.80    4.30
  -3  -5  -4   64.99   11.20
  -3  -5  -4   42.30   10.00
   3   5   4   53.69   11.80
  -1  -5  -5   57.49    8.70
  -1  -5  -5   45.50    8.00
   1   5   5   55.89    9.00
   1  -5  -6  107.79   12.90
  -1   5   6  112.49   13.10
   3  -5  -7   26.10    8.10
  -3   5   7   19.60    6.30
  -2  -4  -5    2.80    3.60
  -2  -4  -5    1.50    3.30
   2   4   5    0.60    3.00
   0  -4  -6    1.90    2.00
   0  -4  -6    1.60    2.90
   0  -4  -6    3.50    3.00
   0   4   6    0.30    2.70
   0   4   6    2.70    2.60
   2  -4  -7   68.29   10.70
  -2   4   7   92.19   10.80
  -2   4   7   93.19   13.10
  -3  -3  -5    3.90    3.50
   3   3   5    8.00    5.00
  -1  -3  -6    1.20    2.80
  -1  -3  -6   -0.60    2.50
   1   3   6    4.00    2.70
   1   3   6    1.00    2.10
   1  -3  -7 1506.85   51.39
   1  -3  -7 1558.84   50.19
  -1   3   7 1557.54   49.70
  -1   3   7 1564.04   53.69
   3  -3  -8   -0.10    3.50
  -3   3   8    1.70    3.50
  -2  -2  -6   76.59    9.90
   2   2   6   78.79   10.00
   0  -2  -7  355.06   18.30
   0  -2  -7  402.66   17.70
   0  -2  -7  390.56   17.50
   0  -2  -7  426.46   20.10
   0   2   7  395.46   19.40
   0   2   7  413.86   18.30
   0   2   7  406.46   17.60
   2  -2  -8    4.70    3.70
  -2   2   8    8.30    3.70
  -2   2   8    5.50    3.50
   3   1   6  312.17   20.90
  -1  -1  -7    1.30    1.90
  -1  -1  -7    1.50    2.30
   1   1   7    0.70    2.10
   1   1   7    2.10    2.60
   1  -1  -8   14.00    4.10
   1  -1  -8    6.20    3.30
  -1   1   8    1.50    3.60
  -1   1   8    4.40    2.80
   3  -1  -9   31.30    7.60
  -3   1   9   31.70    7.70
  -3   1   9   48.30   10.50
  -4   0  -6   31.10    8.60
   4   0   6   22.10    7.60
  -2   0  -7   89.19    9.80
   2   0   7   91.89   11.20
   2   0   7  106.79   11.20
   0   0  -8   11.00    3.60
   0   0  -8   21.60    5.20
   0   0   8   16.20    4.20
   0   0   8   19.50    4.50
   0   0   8   20.90    5.30
   2   0  -9   33.60    6.80
  -2   0   9   37.20    7.70
  -2   0   9   48.50    8.50
  -3   1  -7  193.38   19.00
   3  -1   7  257.27   18.80
  -1   1  -8   15.70    5.00
  -1   1  -8   11.20    4.10
   1  -1   8   10.60    4.10
   1  -1   8   18.10    5.00
   1   1  -9   80.79    9.80
   1   1  -9   81.49    8.30
  -1  -1   9   36.80    8.10
  -1  -1   9   99.89   11.50
  -1  -1   9  110.29   12.00
   3   1 -10   10.70    6.00
  -3  -1  10   28.20    7.30
  -3  -1  10   17.30    6.40
  -2   2  -8   87.99   12.40
   2  -2   8  130.59   13.80
   2  -2   8  136.19   13.70
   0   2  -9  133.59   13.50
   0   2  -9  142.69   10.40
   0  -2   9  155.58   15.00
   0  -2   9  157.38   14.30
   0  -2   9  139.99   10.00
   2   2 -10   94.59   12.00
   2   2 -10   92.59   11.00
  -2  -2  10   73.49   11.30
  -2  -2  10   98.19   12.60
  -3   3  -8   10.70    5.30
   3  -3   8   18.50    6.40
   3  -3   8   15.70    6.90
  -1   3  -9    1.70    3.00
   1  -3   9   -3.10    2.50
   1  -3   9    3.70    3.70
   1   3 -10   20.70    5.60
   1   3 -10   19.20    6.60
  -1  -3  10   18.20    5.80
   3   3 -11  121.69   14.50
   3   3 -11  139.39   17.40
  -3  -3  11  108.39   14.90
  -2   4  -9    3.10    5.00
   2  -4   9    6.60    5.50
   2  -4   9    8.00    4.40
   0   4 -10  298.37   15.60
   0   4 -10  293.17   17.90
   0  -4  10  263.77   18.60
   0  -4  10  284.57   17.90
   2   4 -11   20.10    6.20
   2   4 -11    7.10    4.90
  -3   5  -9   55.89   11.30
   3  -5   9   55.89   11.60
   3  -5   9   56.89   12.00
  -1   5 -10  351.46   20.10
   1  -5  10  342.97   22.20
   1  -5  10  304.47   20.00
   1   5 -11   -2.40    3.00
   1   5 -11   -2.90    3.40
   1   5 -11   -1.70    2.20
  -2   6 -10    2.20    5.40
  -2   6 -10   -2.30    3.90
   2  -6  10   -2.30    5.00
   2  -6  10   -0.80    4.00
   0   6 -11   23.00    7.80
   0   6 -11   14.50    6.40
   0   6 -11   10.10    5.50
   2   6 -12   14.70    6.60
   2   6 -12   19.00    6.90
   2   6 -12    4.70    7.40
  -1   7 -11   84.69   12.30
  -1   7 -11   67.29   12.50
   1  -7  11   94.19   14.80
   1   7 -12   -1.70    5.40
   1   7 -12   -1.60    4.50
   1   7 -12    1.80    5.00
   0   8 -12    6.50    7.30
   0   8 -12   -3.00    5.80
   0  -9  -4   23.80    8.40
   0  -9  -4   38.90    9.00
   0   9   4   30.00    8.90
  -1  -8  -4   16.50    7.30
  -1  -8  -4   21.40    8.00
   1   8   4   17.30    5.90
   1  -8  -5   19.90    7.00
   1  -8  -5    2.40    3.60
  -1   8   5   12.70    5.40
  -2  -7  -4    2.10    4.20
  -2  -7  -4    2.10    4.70
   2   7   4    1.20    4.70
   0  -7  -5  279.77   18.40
   0   7   5  231.38   17.10
   2  -7  -6   43.90    9.90
  -2   7   6   20.40    8.00
  -3  -6  -4   18.90    7.50
  -3  -6  -4   16.10    7.00
   3   6   4   18.90    8.50
  -1  -6  -5  183.38   14.20
  -1  -6  -5  199.48   14.80
   1   6   5  173.38   17.20
   1  -6  -6    0.10    2.50
  -1   6   6    0.80    3.20
   3  -6  -7   25.40    8.80
  -3   6   7   15.90    7.10
  -2  -5  -5    2.90    3.80
  -2  -5  -5    3.80    3.60
   2   5   5   -3.80    3.40
   0  -5  -6   -1.50    2.10
   0   5   6    1.80    3.70
   0   5   6   -1.00    2.40
   2  -5  -7    7.70    5.50
  -2   5   7   11.10    5.40
  -3  -4  -5   52.69    9.90
   3   4   5   50.39   10.80
  -1  -4  -6   -2.20    2.30
  -1  -4  -6   -1.40    2.50
  -1  -4  -6    0.30    2.20
   1   4   6   -1.00    2.10
   1   4   6   -3.30    1.80
   1  -4  -7  201.98   14.30
  -1   4   7  192.28   14.50
   3  -4  -8   -1.50    3.10
  -3   4   8    3.00    4.90
  -2  -3  -6    3.70    3.90
   2   3   6    7.70    4.60
   0  -3  -7  105.89   11.00
   0  -3  -7   86.59   10.50
   0  -3  -7  112.19   10.80
   0   3   7   98.79   10.60
   0   3   7  105.69   10.80
   2  -3  -8   15.70    6.00
  -2   3   8   14.20    5.20
  -2   3   8   10.00    4.60
  -2   3   8   21.90    5.70
  -3  -2  -6   20.10    6.60
   3   2   6   25.30    7.10
  -1  -2  -7  643.54   24.80
  -1  -2  -7  669.23   27.70
   1   2   7  676.83   26.40
   1   2   7  642.64   28.10
   1  -2  -8   42.50    7.00
  -1   2   8   28.50    5.70
  -1   2   8   45.10    8.10
   3  -2  -9   17.90    7.10
  -3   2   9   40.80    8.00
  -3   2   9   21.50    7.70
  -2  -1  -7    0.00    2.90
   2   1   7    4.00    3.60
   0  -1  -8    9.00    3.70
   0  -1  -8   14.50    5.20
   0  -1  -8   16.50    3.80
   0   1   8   22.40    5.30
   0   1   8   12.50    4.60
   0   1   8   13.00    4.00
   2  -1  -9    3.80    4.30
  -2   1   9    5.80    3.30
  -2   1   9    2.70    3.10
  -3   0  -7   55.79   10.10
   3   0   7   49.10   10.10
  -1   0  -8  109.09   11.60
  -1   0  -8   75.59    9.20
   1   0   8  100.29   11.90
   1   0   8   99.89   10.90
   1   0  -9   -1.20    2.00
   1   0  -9    2.80    2.90
  -1   0   9    0.50    2.80
  -1   0   9   -0.90    2.10
   3   0 -10    4.40    3.80
  -3   0  10    2.80    4.90
  -3   0  10    6.40    5.40
  -2   1  -8   77.39   11.40
   2  -1   8   82.59   10.20
   2  -1   8   71.99   10.90
   0   1  -9    7.20    4.00
   0  -1   9   10.90    4.10
   0  -1   9    3.90    3.30
   0  -1   9    8.00    3.60
   2   1 -10   55.09    9.60
   2   1 -10   57.19    9.40
  -2  -1  10   60.49   10.20
  -2  -1  10   72.79   11.00
  -3   2  -8   34.70    8.70
   3  -2   8   70.29   11.20
   3  -2   8   44.70   10.50
  -1   2  -9    2.20    3.00
  -1   2  -9    7.30    4.60
   1  -2   9    3.70    3.30
   1  -2   9   -1.60    2.20
   1   2 -10   -1.00    2.90
  -1  -2  10   -2.70    2.70
  -1  -2  10   -0.70    2.20
   3   2 -11   42.90   10.30
   3   2 -11   58.79   10.00
  -3  -2  11   79.29   13.60
  -3  -2  11   51.39   10.20
  -2   3  -9   21.40    7.50
   2  -3   9   37.70    8.10
   2  -3   9   35.10    8.00
   0   3 -10   15.40    4.70
   0   3 -10   13.40    5.50
   0  -3  10   16.80    5.10
   0  -3  10   11.20    4.70
   0  -3  10   12.80    4.90
   2   3 -11   81.69   11.40
  -2  -3  11   36.30   11.60
  -3   4  -9    0.70    3.70
   3  -4   9    4.60    5.10
  -1   4 -10  284.67   18.50
   1  -4  10  319.27   20.10
   1  -4  10  352.16   21.50
   1   4 -11   49.80    9.70
   1   4 -11   54.49    8.60
   3   4 -12   25.30    8.00
  -2   5 -10    9.00    5.10
   2  -5  10   11.70    6.20
   2  -5  10    1.60    4.40
   0   5 -11    8.20    5.30
   0   5 -11   -0.40    4.30
   2   5 -12    4.40    4.70
   2   5 -12    4.30    4.10
   2   5 -12   -1.40    5.00
  -1   6 -11  338.87   20.70
  -1   6 -11  337.47   22.30
   1  -6  11  286.47   22.00
   1   6 -12    3.30    5.00
   1   6 -12    5.40    4.50
  -2   7 -11   55.79   11.80
   2  -7  11   77.09   14.20
   2  -7  11   66.49   14.30
   0   7 -12   21.80    8.20
   0   7 -12   30.50    8.80
   0   7 -12   38.70   10.40
  -1   8 -12   14.70    9.00
   1  -8  12   18.70    8.50
  -1  -9  -4    1.70    5.60
  -1  -9  -4    2.30    4.50
   1   9   4   -1.10    3.20
   1  -9  -5   -1.10    3.80
  -1   9   5   17.60    7.40
  -2  -8  -4    2.60    5.20
  -2  -8  -4    6.50    6.50
   0  -8  -5   -0.70    4.60
   0  -8  -5    0.30    5.00
   0   8   5   -1.90    3.10
   2  -8  -6    0.30    5.70
  -2   8   6   -1.40    3.30
  -1  -7  -5    0.50    4.60
  -1  -7  -5    6.60    5.10
   1   7   5    2.60    4.80
   1  -7  -6    3.30    5.00
  -1   7   6    4.00    4.20
  -2  -6  -5    4.10    4.50
  -2  -6  -5    8.60    5.00
   2   6   5    8.30    5.40
   0  -6  -6   -0.10    3.70
   0   6   6    3.00    3.70
   2  -6  -7   12.60    5.70
  -2   6   7   26.40    8.80
  -3  -5  -5    8.70    6.20
   3   5   5    2.90    4.50
  -1  -5  -6   -1.60    2.90
  -1  -5  -6   -3.20    2.60
   1   5   6   -0.30    3.50
   1  -5  -7   15.30    5.60
  -1   5   7    1.80    2.90
   3  -5  -8   15.10    6.60
  -2  -4  -6    4.00    4.30
   2   4   6   -2.40    2.30
   0  -4  -7  218.68   13.80
   0   4   7  200.58   13.90
   2  -4  -8  433.16   24.10
  -2   4   8  415.06   24.90
  -3  -3  -6   32.10    7.90
   3   3   6   39.20    9.70
  -1  -3  -7   39.90    7.50
  -1  -3  -7   65.09    8.60
   1   3   7   37.10    7.90
   1  -3  -8    1.00    2.20
  -1   3   8    2.60    3.10
  -1   3   8    3.10    2.80
   3  -3  -9    7.40    5.90
  -3   3   9    1.00    5.30
  -2  -2  -7  101.59   12.30
   2   2   7  117.79   13.20
   0  -2  -8  824.42   31.00
   0  -2  -8  849.61   30.60
   0  -2  -8  819.82   33.30
   0   2   8  858.41   31.20
   0   2   8  862.81   31.60
   0   2   8  846.62   33.70
   2  -2  -9    4.50    4.50
  -2   2   9    2.50    3.30
  -2   2   9   -2.60    4.90
  -2   2   9   -1.60    3.00
  -3  -1  -7    4.90    4.40
   3   1   7    2.00    4.60
  -1  -1  -8  422.26   20.90
  -1  -1  -8  441.96   20.50
   1   1   8  438.46   22.40
   1   1   8  433.76   21.00
   1  -1  -9   -2.00    2.70
   1  -1  -9    2.00    2.50
  -1   1   9   -0.90    2.60
  -1   1   9    0.40    3.40
   3  -1 -10   -0.10    3.50
  -3   1  10   -0.30    3.60
  -3   1  10    4.30    5.10
  -2   0  -8  273.47   15.70
   2   0   8  229.68   16.30
   0   0  -9   -4.00    2.60
   0   0   9    2.40    2.90
   0   0   9   -2.80    2.30
   0   0   9    0.40    2.50
   2   0 -10  199.58   18.20
   2   0 -10  180.88   13.50
  -2   0  10  203.18   18.70
  -2   0  10  176.28   17.30
  -3   1  -8   35.40    9.50
   3  -1   8   12.40    5.50
  -1   1  -9   17.00    5.10
   1  -1   9   11.10    4.70
   1  -1   9   18.70    6.30
   1   1 -10  151.48   14.00
  -1  -1  10  114.19   14.00
  -1  -1  10  157.48   15.60
   3   1 -11   17.30    6.50
  -3  -1  11   41.10    9.90
  -3  -1  11   34.40    8.50
  -2   2  -9    1.20    3.50
   2  -2   9    6.00    4.50
   2  -2   9    7.00    4.20
   0   2 -10    5.10    4.50
   0   2 -10    4.20    3.90
   0  -2  10   14.60    4.30
   0  -2  10    7.50    4.30
   0  -2  10   11.50    4.90
   2   2 -11    9.00    5.50
  -2  -2  11   -0.20    4.20
  -2  -2  11   15.30    6.20
  -3   3  -9   33.30    9.20
   3  -3   9   44.30    9.90
  -1   3 -10   18.70    6.00
   1  -3  10   32.20    7.30
   1  -3  10   32.70    7.80
   1   3 -11   -4.20    3.20
   1   3 -11   -2.90    3.10
  -1  -3  11   -3.40    2.70
   3   3 -12   82.79   13.70
  -3  -3  12   59.39   11.60
  -2   4 -10   25.80    7.60
   2  -4  10   25.40    7.10
   2  -4  10   29.00    9.00
   0   4 -11    9.50    4.70
   0  -4  11    9.50    6.00
   0  -4  11   14.50    6.10
   2   4 -12   60.89   11.00
   2   4 -12   44.40    9.80
   2   4 -12   61.99   11.60
  -1   5 -11  133.99   15.70
   1  -5  11  123.89   16.30
   1  -5  11  147.79   17.60
   1   5 -12   -0.10    4.70
   1   5 -12    0.60    5.10
   1   5 -12   -2.00    4.00
  -2   6 -11   54.59   10.60
   2  -6  11   82.09   14.50
   2  -6  11   67.69   12.60
   0   6 -12   52.59   10.90
   0   6 -12   39.90   11.30
   0   6 -12   37.10    9.30
  -1   7 -12    8.50    6.50
  -1   7 -12   16.50    8.10
   1  -7  12   14.30    7.30
   1   7 -13   -0.20    6.50
   1   7 -13    5.80    5.80
   1   7 -13   -0.80    4.00
   0  -9  -5   -0.40    3.80
   0   9   5   11.10    6.20
  -1  -8  -5    4.90    5.20
  -1  -8  -5   11.70    6.40
   1   8   5    5.60    6.10
   1  -8  -6   62.09   12.00
  -1   8   6   57.79   10.90
  -2  -7  -5    4.10    5.00
   2   7   5    2.40    4.90
   0  -7  -6    1.60    4.40
   0   7   6    1.20    4.40
   2  -7  -7   -0.90    5.40
  -2   7   7    1.10    5.90
  -1  -6  -6   87.99   12.40
   1   6   6   89.29   13.40
   1  -6  -7    8.30    5.10
  -1   6   7    9.30    5.50
  -2  -5  -6  124.69   14.00
  -2  -5  -6   83.29   12.00
   2   5   6  106.49   13.60
   0  -5  -7    8.50    4.60
   0   5   7   20.10    6.20
   0   5   7    9.40    4.20
   2  -5  -8   85.49   13.10
  -2   5   8   64.39   12.20
  -3  -4  -6    3.40    4.40
   3   4   6    5.00    5.60
  -1  -4  -7    6.90    3.80
  -1  -4  -7   12.90    5.70
   1   4   7    9.10    4.20
   1  -4  -8  488.75   24.60
   3  -4  -9    1.60    3.60
  -3   4   9    1.30    4.70
  -2  -3  -7    1.50    4.20
   2   3   7    9.00    5.10
   0  -3  -8 1122.29   43.40
   0  -3  -8 1216.68   41.60
   0   3   8 1222.18   44.10
   2  -3  -9   16.40    5.40
  -2   3   9    7.30    5.10
  -2   3   9   12.30    5.50
  -3  -2  -7    2.30    4.80
   3   2   7    0.50    3.50
  -1  -2  -8    3.70    3.30
   1   2   8    3.40    4.00
   1   2   8    3.20    3.00
   1  -2  -9   82.49   10.30
  -1   2   9   67.49   11.20
  -1   2   9   75.39   10.10
   3  -2 -10    3.90    4.90
  -3   2  10   14.70    6.20
  -3   2  10    9.80    5.90
  -2  -1  -8  337.77   18.80
   2   1   8  313.77   19.40
   0  -1  -9  221.88   14.70
   0   1   9  214.28   15.10
   0   1   9  215.78   13.40
   0   1   9  253.57   14.90
   2  -1 -10   -6.40    2.70
  -2   1  10    4.20    4.20
  -2   1  10   -4.10    3.70
  -3   0  -8   17.10    6.20
  -1   0  -9   -2.90    2.60
   1   0   9    3.10    3.70
   1   0   9    0.20    2.80
   1   0 -10    1.10    3.60
  -1   0  10    2.30    4.00
  -1   0  10    0.20    3.60
   3   0 -11    3.80    5.00
  -3   0  11   -5.80    2.90
  -3   0  11   -4.00    5.20
  -2   1  -9    6.70    4.50
   2  -1   9   -3.50    3.80
   0   1 -10   58.79    8.70
   0  -1  10   66.19   10.00
   0  -1  10   47.70    9.10
   0  -1  10   55.79    7.90
   2   1 -11   -4.80    1.90
  -2  -1  11   -0.70    3.50
  -2  -1  11    3.50    3.80
  -3   2  -9   62.69   12.20
   3  -2   9   48.10    9.40
  -1   2 -10   29.50    6.10
  -1   2 -10   20.80    6.50
   1  -2  10   26.40    7.00
   1  -2  10   28.80    7.20
   1   2 -11   -6.10    2.90
  -1  -2  11    3.60    3.20
  -1  -2  11    6.40    4.20
   3   2 -12    3.00    6.30
  -3  -2  12    7.10    6.30
  -3  -2  12    6.70    6.60
  -2   3 -10   24.90    8.40
   2  -3  10   24.80    7.50
   2  -3  10   38.30    9.40
   0   3 -11   24.60    6.80
   0   3 -11   44.70    8.00
   0  -3  11   50.69    9.40
   0  -3  11   29.30    7.80
   2   3 -12    6.80    5.40
  -2  -3  12    8.10    5.60
  -2  -3  12    6.70    5.70
  -3   4 -10   16.80    7.80
   3  -4  10   30.80    9.00
  -1   4 -11   52.99    9.80
   1  -4  11   65.59   11.20
   1  -4  11   71.79   12.10
   1   4 -12   -3.20    3.40
   1   4 -12   -1.80    4.10
  -1  -4  12   -1.30    4.30
  -2   5 -11  255.57   19.40
   2  -5  11  296.87   22.20
   2  -5  11  323.77   22.50
   0   5 -12  130.59   15.60
   0  -5  12  114.29   15.80
   2   5 -13  179.48   19.30
   2   5 -13  154.58   19.40
   2   5 -13  125.69   15.40
  -1   6 -12   -1.70    5.20
   1  -6  12    5.00    5.10
   1   6 -13   91.89   14.10
   1   6 -13   95.59   15.30
   0   7 -13   12.90    8.10
   0   7 -13    6.20    6.90
   0   7 -13    3.90    5.20
   0  -8  -6   19.40    7.40
   0   8   6   17.20    7.30
  -1  -7  -6   66.29   11.40
   1   7   6   64.59   12.00
   1  -7  -7    4.00    4.30
  -1   7   7    0.80    4.60
  -2  -6  -6   33.80    7.80
  -2  -6  -6   63.89   11.20
   2   6   6   47.80    9.60
   0  -6  -7   -4.00    3.80
   0   6   7   -1.90    3.90
   2  -6  -8   26.50    7.80
  -2   6   8   12.80    6.10
  -1  -5  -7   29.70    7.30
  -1  -5  -7   15.30    5.60
   1   5   7   32.50    8.10
   1  -5  -8   79.29   11.40
  -1   5   8   71.19   11.20
  -2  -4  -7    1.30    4.70
   2   4   7   10.60    6.20
   0  -4  -8    0.40    3.20
   0   4   8    0.10    3.60
   2  -4  -9   -2.20    3.30
  -2   4   9   -2.20    3.70
  -3  -3  -7   -0.10    3.10
  -1  -3  -8    2.90    3.60
   1   3   8   -1.60    3.80
   1  -3  -9  417.36   22.10
  -1   3   9  447.86   24.60
   3  -3 -10   20.70    8.30
  -3   3  10   16.20    7.20
  -2  -2  -8   21.40    7.00
   2   2   8   25.80    7.30
   0  -2  -9   21.10    6.70
   0   2   9   30.20    7.00
   0   2   9   33.90    6.40
   2  -2 -10   -1.70    3.50
  -2   2  10    1.10    4.10
  -2   2  10    0.20    4.90
  -1  -1  -9   14.00    5.30
   1   1   9   15.60    5.00
   1   1   9   17.90    6.80
   1  -1 -10    3.20    3.70
  -1   1  10   -1.10    3.30
  -1   1  10    4.20    3.80
   3  -1 -11   58.09   11.40
  -3   1  11   46.90   10.60
  -3   1  11   55.79   11.50
  -2   0  -9    1.20    3.50
   2   0   9   -1.70    2.80
   0   0 -10    7.30    4.20
   0   0  10    1.60    3.40
   0   0  10    1.50    3.50
   2   0 -11   15.00    6.70
   2   0 -11   15.10    5.30
  -2   0  11   10.00    5.70
  -2   0  11   16.70    6.40
  -3   1  -9   39.60    9.20
  -1   1 -10    7.40    4.40
   1  -1  10    9.60    5.00
   1  -1  10    5.80    4.40
   1   1 -11  143.89   14.80
  -1  -1  11  187.78   17.90
  -1  -1  11  155.98   16.70
  -3  -1  12   15.40    6.80
  -3  -1  12   20.60    8.20
  -2   2 -10   14.90    6.00
   2  -2  10   16.70    6.70
   2  -2  10   11.60    5.50
   0   2 -11  146.49   13.90
   0  -2  11  159.28   16.50
   0  -2  11  172.48   17.80
   2   2 -12    8.70    6.00
  -2  -2  12   15.20    6.20
  -2  -2  12    5.90    6.00
  -3   3 -10   -1.00    6.20
   3  -3  10   -2.80    5.50
  -1   3 -11   17.10    6.40
   1  -3  11   18.10    6.40
   1  -3  11   21.30    6.70
   1   3 -12    9.90    4.90
   1   3 -12   13.80    6.00
  -1  -3  12   17.70    6.40
  -2   4 -11   32.80    8.90
   2  -4  11   18.50    8.60
   2  -4  11   28.90    8.80
   0   4 -12    3.00    5.00
   0  -4  12    7.90    6.10
   0  -4  12    6.70    5.30
   2   4 -13   96.39   13.10
   2   4 -13   50.89   10.50
  -1   5 -12    2.20    5.50
   1  -5  12    2.60    4.30
   1   5 -13   -4.80    4.60
   1   5 -13   -3.30    5.20
   0   6 -13   51.89   12.00
   0   6 -13   50.29   11.20
  -1  -8  -6   21.20    8.40
   1   8   6   25.00    9.30
   1  -8  -7   -1.10    3.60
  -1   8   7    3.90    5.90
   0  -7  -7   62.59   10.90
   0   7   7   51.79   11.00
  -1  -6  -7   12.80    6.10
   1   6   7   13.20    6.60
   1  -6  -8    2.60    4.40
  -1   6   8   -6.80    3.70
  -2  -5  -7    1.40    5.50
   2   5   7   -1.50    3.30
   0  -5  -8    2.00    4.40
   0   5   8    2.20    3.40
   2  -5  -9   85.09   13.30
  -2   5   9   83.39   14.00
  -1  -4  -8   18.70    6.40
   1   4   8   23.50    7.00
   1  -4  -9   80.79   11.70
  -1   4   9   72.09   11.30
  -2  -3  -8   30.80    8.10
   2   3   8   42.70    9.50
   0  -3  -9  400.06   22.60
   0   3   9  403.26   22.40
   2  -3 -10   59.99   10.60
  -2   3  10   63.89   10.00
  -2   3  10   68.99   12.30
  -3  -2  -8    7.20    6.30
  -1  -2  -9 1024.50   39.40
   1   2   9  941.11   39.90
   1  -2 -10   20.40    5.80
   1  -2 -10   25.80    7.30
  -1   2  10   21.60    7.40
  -1   2  10   23.40    6.60
   3  -2 -11    6.70    6.10
  -2  -1  -9   26.80    6.60
   2   1   9   32.50    8.80
   0  -1 -10    7.30    4.20
   0   1  10    3.10    4.40
   0   1  10    3.70    2.80
   2  -1 -11    1.70    4.20
  -2   1  11   -1.20    3.10
  -2   1  11    7.60    5.40
  -3   0  -9    0.80    5.60
  -1   0 -10   20.10    6.40
   1   0  10   28.60    7.60
   1   0  10   24.00    6.80
   1   0 -11   52.59    9.90
  -1   0  11   57.09   10.60
  -1   0  11   59.99   10.30
  -2   1 -10    4.00    4.30
   2  -1  10   -2.90    3.40
   0   1 -11   -0.40    2.60
   0  -1  11    7.70    5.00
   0  -1  11   11.50    5.40
   2   1 -12   13.70    6.30
  -2  -1  12    7.50    5.30
  -2  -1  12    7.60    5.10
  -3   2 -10   10.80    5.80
   3  -2  10   24.90    8.70
  -1   2 -11   77.09   11.90
   1  -2  11  118.89   15.10
   1  -2  11   84.89   12.30
   1   2 -12   12.50    6.20
  -1  -2  12    6.80    4.50
  -1  -2  12   15.40    6.40
  -2   3 -11   13.90    7.60
   2  -3  11   25.30    7.40
   2  -3  11   23.50    8.50
   0   3 -12    7.00    4.60
   0   3 -12   -0.60    2.90
   0  -3  12   -1.20    3.40
   0  -3  12    2.50    4.50
   2   3 -13   -0.20    4.90
  -2  -3  13   -0.30    4.80
  -2  -3  13    1.30    4.70
  -1   4 -12   19.00    7.40
   1  -4  12   21.50    7.30
   1  -4  12   42.50    9.70
   1   4 -13    2.80    5.00
   1   4 -13    1.20    4.00
  -1  -4  13   -1.40    3.30
  -2   5 -12   67.29   12.50
   2  -5  12  116.49   17.20
   2  -5  12   82.09   14.20
   0   5 -13    8.90    5.70
   0  -5  13    7.10    5.10
   0  -5  13    0.10    5.20
  -1   6 -13  121.49   16.20
   1  -6  13  114.19   16.40
   0  -8  -7    9.90    6.60
   0   8   7    5.70    5.70
  -1  -7  -7    4.00    5.40
   1   7   7   -3.90    3.10
   1  -7  -8    9.80    7.50
  -1   7   8   10.40    6.00
  -2  -6  -7   27.40    8.90
   2   6   7   26.20    7.20
   0  -6  -8   95.19   12.90
   0   6   8   68.39   12.90
   2  -6  -9  122.59   16.50
  -1  -5  -8    1.70    3.80
   1   5   8    5.30    5.30
   1  -5  -9   77.79   12.20
  -1   5   9   77.19   12.30
  -2  -4  -8   33.50    8.50
   2   4   8   33.60    8.00
   0  -4  -9    3.40    5.00
   0   4   9   12.70    5.80
   2  -4 -10  155.78   17.60
  -2   4  10  148.19   18.60
  -1  -3  -9  214.58   19.10
   1   3   9  177.38   17.70
   1  -3 -10   53.39    8.90
  -1   3  10   57.99   11.20
  -2  -2  -9    2.00    3.60
   2   2   9   14.40    5.90
   0  -2 -10    2.80    3.70
   0   2  10   -1.50    3.70
   2  -2 -11   28.70    7.50
  -2   2  11   40.10   10.50
  -2   2  11   33.40    7.90
  -1  -1 -10   70.69   10.10
   1   1  10   83.09   11.30
   1   1  10   68.09   11.70
   1  -1 -11    0.50    4.10
  -1   1  11    2.50    4.50
  -1   1  11   -5.00    2.80
   2   0  10   32.00    9.00
   0   0 -11    6.10    4.10
   0   0  11   16.60    6.10
   0   0  11   10.40    5.60
   2   0 -12   77.19   12.00
  -2   0  12   60.99   11.60
  -1   1 -11    1.60    3.30
   1  -1  11    2.80    4.00
   1  -1  11    6.60    5.30
   1   1 -12   49.40    9.80
  -1  -1  12   71.49   11.60
  -1  -1  12   57.99   10.80
  -2   2 -11    1.20    3.90
   2  -2  11    2.70    4.10
   0   2 -12   28.30    7.30
   0  -2  12   51.59   10.20
   0  -2  12   22.50    7.30
   2   2 -13   -1.20    4.90
  -2  -2  13   10.20    7.70
  -2  -2  13    0.10    5.40
  -1   3 -12    8.80    6.20
   1  -3  12    1.90    3.90
   1  -3  12    9.10    6.20
   1   3 -13   52.49   10.40
  -1  -3  13  105.99   15.80
  -2   4 -12    6.10    6.00
   2  -4  12   -5.20    6.30
   2  -4  12   12.00    7.10
   0   4 -13    9.00    6.80
   0  -4  13   -2.20    4.40
   0  -4  13    1.60    4.50
  -1   5 -13    4.20    5.00
   1  -5  13   16.90    6.90
  -1  -5  14  264.97   25.10
   0  -7  -8   -0.40    5.10
   0   7   8    2.80    4.10
   1   6   8    1.70    5.20
   1  -6  -9   19.00    8.00
  -1   6   9   47.50   10.80
  -2  -5  -8   -2.90    2.90
   2   5   8    4.90    6.10
   0  -5  -9   -2.10    3.20
   2  -5 -10    3.40    4.40
  -2   5  10    4.80    6.30
  -1  -4  -9   97.39   13.10
   1   4   9   86.99   13.70
   1  -4 -10   84.59   12.30
  -1   4  10   74.59   12.80
  -2  -3  -9   13.30    5.80
   2   3   9   10.20    5.70
   0  -3 -10  137.79   15.40
   0   3  10  133.19   15.20
   2  -3 -11   41.60    9.70
  -2   3  11   29.40   10.50
  -1  -2 -10   88.19   12.40
   1   2  10  102.29   14.50
   1  -2 -11    4.20    4.90
  -1   2  11    8.40    5.50
  -2  -1 -10  149.99   15.90
   2   1  10  162.28   18.10
   0  -1 -11   -1.90    3.10
   0   1  11   -1.90    3.20
   0   1  11    0.80    4.20
   2  -1 -12   -6.10    4.80
  -2   1  12    9.20    6.50
  -2   1  12   17.90    6.70
  -1   0 -11   -1.90    2.60
   1   0  11    9.10    4.70
   1   0  11   -3.40    3.10
   1   0 -12    1.10    3.70
  -1   0  12   13.20    5.80
  -1   0  12   12.50    4.70
  -2   1 -11    6.00    4.80
   2  -1  11   24.80    9.40
   0   1 -12  167.38   17.00
   0  -1  12  180.18   18.20
   0  -1  12  170.68   18.50
   2   1 -13    6.30    6.60
  -2  -1  13   11.80    6.80
  -1   2 -12   22.90    7.00
   1  -2  12   26.40    8.70
   1  -2  12   16.00    7.50
   1   2 -13    6.30    5.50
  -1  -2  13    0.30    4.10
  -1  -2  13   -4.00    2.80
  -2   3 -12   25.30    9.10
   2  -3  12   21.70    8.90
   0   3 -13   15.50    6.70
   0  -3  13   19.40    7.00
   0  -3  13    9.30    5.40
  -1   4 -13   -8.10    4.40
   1  -4  13   25.10    6.60
   1  -4  13    6.80    5.20
   1   4 -14   -1.20    3.90
   1   4 -14    7.30    6.40
  -1  -4  14    9.40    6.20
   0   5 -14   -1.90    4.20
   0  -5  14    1.60    6.80
   0  -5  14    5.50    6.70
   0  -6  -9   19.40    7.50
  -1  -5  -9   80.09   12.60
   1   5   9   82.59   13.20
   1  -5 -10   30.30    7.80
  -1   5  10   20.20    8.00
  -2  -4  -9    2.30    5.30
   2   4   9    0.00    4.90
   0  -4 -10    2.50    5.10
  -1  -3 -10    9.60    4.80
   1   3  10    5.00    5.00
  -1   3  11   -0.80    4.70
  -2  -2 -10  166.28   16.90
   2   2  10  223.38   21.70
   0  -2 -11   17.50    6.20
   0   2  11   17.90    6.90
  -2   2  12   28.60   10.00
  -2   2  12    9.20    6.50
  -1  -1 -11   15.30    6.80
   1   1  11   16.40    6.90
   1  -1 -12   36.70    8.80
  -1   1  12   47.20    9.70
  -1   1  12   34.40   10.00
   2   0  11   24.10    7.70
   0   0 -12   -1.60    3.60
   0   0  12    3.90    5.10
   0   0  12    6.00    3.80
   2   0 -13   47.60   10.70
  -2   0  13   43.70   10.10
  -2   0  13   14.50    7.30
  -1   1 -12    0.40    3.60
   1  -1  12   -1.30    4.70
   1  -1  12   -0.90    3.00
   1   1 -13    4.60    6.50
  -1  -1  13    4.70    6.00
  -1  -1  13    6.90    5.60
  -2   2 -12   15.40    6.80
   2  -2  12   10.20    7.30
   0   2 -13    0.70    3.90
   0  -2  13    0.40    3.10
   0  -2  13   -4.20    4.30
  -1   3 -13   54.99   11.10
   1  -3  13   63.79   12.70
   1  -3  13   28.50    9.40
   1   3 -14   -1.40    5.10
  -1  -3  14   -2.40    3.80
  -1  -3  14    3.40    6.40
   0   4 -14   -1.20    5.10
   0  -4  14    7.00    5.30
   0  -4  14   -7.70    6.00
  -1  -4 -10    4.80    5.70
   1   4  10   15.50    6.80
  -1   4  11   -1.50    6.40
   0  -3 -11   -1.50    3.70
   0   3  11   -1.00    4.60
  -1  -2 -11    3.80    4.70
   1   2  11    0.30    5.70
   1  -2 -12   41.10    9.80
  -1   2  12   47.30   11.30
  -2  -1 -11  146.29   16.30
   2   1  11  222.28   22.30
   0  -1 -12   -2.30    3.60
   0   1  12    1.80    4.70
  -1   0 -12   42.90    8.80
   1   0  12   52.89   10.80
   1   0 -13   26.00    8.90
  -1   0  13   22.40    8.10
  -1   0  13   21.00    8.60
   0   1 -13    4.30    6.20
   0  -1  13   -1.30    5.20
   0  -1  13    2.40    5.30
  -1   2 -13   45.50    9.70
   1  -2  13   63.09   12.10
   1  -2  13   53.49   11.50
   1   2 -14   14.60    7.70
  -1  -2  14    8.70    7.40
  -1  -2  14   16.70    7.30
   0   3 -14    2.80    5.30
   0  -3  14    0.80    3.70
   0  -3  14    2.80    6.20
   0  -4 -11   13.70    7.90
  -1  -3 -11   13.30    5.70
   1   3  11   16.00    6.90
   1  -3 -12    2.30    6.40
  -1   3  12    8.10    5.60
   0  -2 -12   18.00    7.30
   0   2  12   13.60    7.00
  -1  -1 -12    3.50    4.00
   1   1  12    5.70    6.70
   1  -1 -13    4.10    7.00
  -1   1  13   -2.20    4.20
   0   0 -13   -1.20    5.40
   0   0  13    2.50    5.30
   0   0  13   -0.40    3.60
   1  -1  13   11.70    7.80
   1  -1  13   10.50    6.60
   0   2 -14   49.20   10.10
   0  -2  14   56.69   12.10
   0  -2  14   43.30   10.40
   0  -3 -12    7.90    7.60
   0  -1 -13   98.49   13.70
   0   0   0    0.00    0.00
_computing_structure_solution     'SHELXT 2014/5 (Sheldrick, 2014)'
;
_shelx_hkl_checksum     8855
_shelx_res_file
;
TITL iaj676s_a.res in P-1
    iaj676s.res
    created by SHELXL-2016/6 at 10:00:19 on 27-Mar-2019
REM Old TITL IAJ676s in P-1
REM SHELXT solution in P-1
REM R1 0.139, Rweak 0.003, Alpha 0.033, Orientation as input
REM Formula found by SHELXT: C11 N
CELL 0.71073 3.7794 9.1318 11.1152 106.477 96.768 92.72
ZERR 1 0.0009 0.0022 0.0028 0.002 0.002 0.002
LATT 1
SFAC C H N
UNIT 20 14 4
L.S. 20
PLAN  20
TEMP -163.16
BOND $H
list 4
fmap 2 53
ACTA
REM <olex2.extras>
REM <HklSrc "%.\\IAJ676s.hkl">
REM </olex2.extras>
WGHT    0.054400    0.098300
FVAR       1.49373
N1    3    0.072480    0.345125    0.365341    11.00000    0.02161    0.01772 =
         0.02119    0.00676    0.00357    0.00067
N10   3    0.589614    0.980513    0.159390    11.00000    0.03136    0.02051 =
         0.02791    0.01024    0.00944    0.00248
C2    1    0.064681    0.489818    0.437970    11.00000    0.01594    0.01741 =
         0.01870    0.00731   -0.00054    0.00131
C3    1    0.168785    0.615727    0.400429    11.00000    0.01787    0.01610 =
         0.02053    0.00678    0.00099   -0.00010
AFIX  43
H3    2    0.163519    0.716337    0.455210    11.00000   -1.20000
AFIX   0
C4    1    0.280458    0.594656    0.282979    11.00000    0.01497    0.01739 =
         0.02116    0.00728    0.00030   -0.00034
C5    1    0.284753    0.445067    0.207392    11.00000    0.01898    0.02097 =
         0.01779    0.00713    0.00281    0.00007
AFIX  43
H5    2    0.357380    0.425003    0.125703    11.00000   -1.20000
AFIX   0
C6    1    0.182011    0.325959    0.252630    11.00000    0.02352    0.01626 =
         0.02153    0.00424    0.00375    0.00163
AFIX  43
H6    2    0.189793    0.224202    0.200326    11.00000   -1.20000
AFIX   0
C7    1    0.390444    0.727862    0.240036    11.00000    0.01751    0.01740 =
         0.02175    0.00816    0.00581    0.00317
C8    1    0.563498    0.861153    0.324687    11.00000    0.02344    0.02066 =
         0.02099    0.00763    0.00410    0.00181
AFIX  43
H8    2    0.616125    0.868956    0.412099    11.00000   -1.20000
AFIX   0
C9    1    0.658486    0.982414    0.280530    11.00000    0.02657    0.01884 =
         0.02526    0.00514    0.00493   -0.00026
AFIX  43
H9    2    0.779673    1.072268    0.339663    11.00000   -1.20000
AFIX   0
C11   1    0.422042    0.852101    0.078854    11.00000    0.02932    0.02270 =
         0.02201    0.00848    0.00646    0.00310
AFIX  43
H11   2    0.370005    0.847837   -0.007860    11.00000   -1.20000
AFIX   0
C12   1    0.319900    0.724977    0.114408    11.00000    0.02463    0.01860 =
         0.02122    0.00670    0.00414   -0.00025
AFIX  43
H12   2    0.201979    0.636146    0.052993    11.00000   -1.20000
AFIX   0
HKLF 4
REM  iaj676s_a.res in P-1
REM R1 =  0.0473 for    1176 Fo > 4sig(Fo)  and  0.0705 for all    1617 data
REM    109 parameters refined using      0 restraints
END
WGHT      0.0544      0.0983
REM Highest difference peak  0.321,  deepest hole -0.272,  1-sigma level  0.056
Q1    1   0.3251  0.6629  0.2580  11.00000  0.05    0.32
Q2    1   0.1941  0.5571  0.4365  11.00000  0.05    0.23
Q3    1   0.7296  1.0200  0.1218  11.00000  0.05    0.21
Q4    1   0.3793  0.7407  0.4969  11.00000  0.05    0.19
Q5    1   0.0000  0.5000  0.5000  10.50000  0.05    0.17
Q6    1   0.8641  1.0376  0.4607  11.00000  0.05    0.17
Q7    1   0.6794  0.8437  0.4325  11.00000  0.05    0.17
Q8    1   0.1518  0.3949  0.2233  11.00000  0.05    0.17
Q9    1   0.8374  1.0793  0.2997  11.00000  0.05    0.17
Q10   1  -0.0780  0.4928  0.1227  11.00000  0.05    0.17
Q11   1   0.5973  1.0538  0.1364  11.00000  0.05    0.17
Q12   1   0.1992  0.2232  0.2925  11.00000  0.05    0.16
Q13   1   0.6434  0.5407  0.1406  11.00000  0.05    0.16
Q14   1   0.2002  0.4803 -0.0047  11.00000  0.05    0.16
Q15   1   0.2707  0.6880 -0.1022  11.00000  0.05    0.16
Q16   1   0.0989  0.2768  0.4017  11.00000  0.05    0.16
Q17   1   0.3692  0.5254  0.2572  11.00000  0.05    0.16
Q18   1   0.6465  0.7283  0.4577  11.00000  0.05    0.16
Q19   1   0.2287  0.2218  0.0631  11.00000  0.05    0.16
Q20   1  -0.0642  0.9400  0.0399  11.00000  0.05    0.15
;
_shelx_res_checksum     41656
