# Supplementary material for: 2,2′:4,4′′:4′,4′′′-Quaterpyridine: synthesis, crystal-structure description, and Hirshfeld surface analysis
Source: Acta Crystallogr E Crystallogr Commun. 2023 Mar 21;79(Pt 4):356–60. doi: 10.1107/S2056989023002426 (PMC10088308; doi:10.1107/S2056989023002426)
Supplement: Supplementary file 2 [file e-79-00356-Isup2.hkl]

data_I                                                                          
_shelx_title ' iaj676s_a.res in P-1'                                            
_shelx_refln_list_code          4                                               
_shelx_F_calc_maximum       67.80                                               
_exptl_crystal_F_000       162.00                                               
_reflns_d_resolution_high  0.7760                                               
                                                                                
loop_                                                                           
 _space_group_symop_operation_xyz                                               
 'x, y, z'                                                                      
 '-x, -y, -z'                                                                   
                                                                                
_cell_length_a     3.7794                                                       
_cell_length_b     9.1318                                                       
_cell_length_c    11.1152                                                       
_cell_angle_alpha 106.477                                                       
_cell_angle_beta   96.768                                                       
_cell_angle_gamma  92.720                                                       
                                                                                
_shelx_F_squared_multiplier     1.000                                           
                                                                                
loop_                                                                           
 _refln_index_h                                                                 
 _refln_index_k                                                                 
 _refln_index_l                                                                 
 _refln_F_squared_calc                                                          
 _refln_F_squared_meas                                                          
 _refln_F_squared_sigma                                                         
 _refln_observed_status                                                         
   1   0   0        362.64        342.37         3.41 o                         
   2   0   0         27.89         26.16         0.86 o                         
   3   0   0         28.57         32.41         4.22 o                         
   4   0   0         20.43         17.15         2.14 o                         
  -4   1   0         13.59          9.77         2.12 o                         
  -3   1   0          4.82          3.81         0.74 o                         
  -2   1   0        516.97        532.94         5.19 o                         
  -1   1   0       2172.77       2083.92        17.34 o                         
   0   1   0        263.00        226.50         2.32 o                         
   1   1   0        728.12        662.28         6.62 o                         
   2   1   0          2.38          3.09         0.33 o                         
   3   1   0          1.31          0.76         0.63 o                         
   4   1   0         13.79         13.52         2.97 o                         
  -4   2   0          0.17          1.59         1.64 o                         
  -3   2   0          1.42          1.22         0.57 o                         
  -2   2   0         52.46         56.96         1.10 o                         
  -1   2   0         19.51         20.67         0.61 o                         
   0   2   0         60.66         57.17         0.91 o                         
   1   2   0         24.36         27.50         0.79 o                         
   2   2   0         45.63         48.35         1.22 o                         
   3   2   0         36.92         36.12         2.77 o                         
   4   2   0         18.78         15.71         2.12 o                         
  -4   3   0          0.76          2.66         1.57 o                         
  -3   3   0         33.82         34.76         2.56 o                         
  -2   3   0        431.02        437.80         4.84 o                         
  -1   3   0        150.45        135.40         1.79 o                         
   0   3   0        392.64        374.91         3.81 o                         
   1   3   0          1.86          1.94         0.26 o                         
   2   3   0         18.17         18.31         1.09 o                         
   3   3   0         28.61         27.86         2.15 o                         
   4   3   0         42.32         47.77         4.04 o                         
  -4   4   0         27.37         13.71         3.70 o                         
  -3   4   0        133.59        141.60         4.34 o                         
  -2   4   0         27.29         33.89         1.09 o                         
  -1   4   0          5.88          5.05         0.46 o                         
   0   4   0          0.91          1.01         0.21 o                         
   1   4   0         70.57         67.27         1.23 o                         
   2   4   0         18.90         14.18         0.88 o                         
   3   4   0         45.15         50.58         3.33 o                         
   4   4   0          0.14         -0.93         0.96 o                         
  -4   5   0          0.79          0.43         1.31 o                         
  -3   5   0          6.12          3.98         1.20 o                         
  -2   5   0         92.56        100.48         2.71 o                         
  -1   5   0         31.27         30.97         1.20 o                         
   0   5   0          2.04          2.35         0.29 o                         
   1   5   0         27.77         24.48         1.28 o                         
   2   5   0          4.61          4.86         0.92 o                         
   3   5   0          7.21          6.18         1.29 o                         
   4   5   0          0.86          1.77         1.58 o                         
  -4   6   0          1.82         -0.59         1.47 o                         
  -3   6   0          7.73          7.01         2.04 o                         
  -2   6   0          2.41          2.22         0.92 o                         
  -1   6   0          5.99          7.55         0.65 o                         
   0   6   0        113.21        107.64         3.02 o                         
   1   6   0         11.97         11.59         1.07 o                         
   2   6   0        250.45        263.58         5.97 o                         
   3   6   0         46.19         48.19         3.63 o                         
  -4   7   0          0.06          0.30         1.64 o                         
  -3   7   0         30.56         29.52         2.82 o                         
  -2   7   0         10.69         12.13         1.46 o                         
  -1   7   0          8.98         11.87         1.62 o                         
   0   7   0        142.46        136.05         3.34 o                         
   1   7   0       1038.00       1023.95        22.91 o                         
   2   7   0          7.44          8.54         1.57 o                         
   3   7   0         19.12         23.31         5.02 o                         
  -3   8   0          0.20         -0.55         1.22 o                         
  -2   8   0          3.95          2.34         1.37 o                         
  -1   8   0        146.73        143.44         5.00 o                         
   0   8   0         80.06         83.63         3.25 o                         
   1   8   0         35.41         27.90         2.64 o                         
   2   8   0         46.53         48.42         3.75 o                         
   3   8   0          0.46          0.47         1.29 o                         
  -3   9   0          1.79         -0.58         1.93 o                         
  -2   9   0          6.43          8.49         1.82 o                         
  -1   9   0         24.67         21.19         2.45 o                         
   0   9   0          5.64          2.74         2.66 o                         
   1   9   0          4.21          0.89         1.56 o                         
   2   9   0          2.51          4.41         1.57 o                         
  -2  10   0         44.48         44.52         3.98 o                         
  -1  10   0        127.89        142.22         5.74 o                         
   0  10   0          1.87          0.39         1.15 o                         
   1  10   0         43.68         45.71         6.41 o                         
  -1  11   0          9.66         14.57         3.79 o                         
   0  11   0          0.61         -0.03         1.41 o                         
  -1 -11   1          3.35          1.96         1.40 o                         
   0 -11   1         17.78         18.23         2.82 o                         
   1 -11   1          3.27          3.50         1.69 o                         
  -2 -10   1          1.38         -0.34         1.70 o                         
  -1 -10   1          1.56          0.43         1.01 o                         
   0 -10   1          0.82         -0.12         1.00 o                         
   1 -10   1         19.36         22.81         2.74 o                         
   2 -10   1         23.69         27.63         3.16 o                         
  -2  -9   1          8.68         14.04         2.82 o                         
  -1  -9   1         68.33         76.83         5.53 o                         
   0  -9   1         22.06         21.35         3.39 o                         
   1  -9   1         84.59         88.63         6.90 o                         
   2  -9   1         51.61         57.17         4.12 o                         
   3  -9   1          0.81          1.33         1.92 o                         
  -3  -8   1          4.67          8.04         2.44 o                         
  -2  -8   1          0.26          0.86         0.84 o                         
  -1  -8   1          6.33          6.05         1.81 o                         
   0  -8   1        575.07        578.89        12.52 o                         
   1  -8   1         21.56         23.12         2.33 o                         
   2  -8   1         16.77         17.45         2.22 o                         
   3  -8   1          4.64          4.99         2.86 o                         
  -3  -7   1         10.63         13.26         6.41 o                         
  -2  -7   1          6.58          6.81         1.84 o                         
  -1  -7   1         69.18         67.23         3.53 o                         
   0  -7   1        420.25        396.82         6.66 o                         
   1  -7   1          6.86          6.26         0.96 o                         
   2  -7   1         11.39         15.42         1.53 o                         
   3  -7   1         19.17         14.72         2.08 o                         
   4  -7   1          2.98          3.40         2.00 o                         
  -3  -6   1         13.23         15.01         2.69 o                         
  -2  -6   1        350.08        320.78        22.79 o                         
  -1  -6   1        444.62        434.33         6.69 o                         
   0  -6   1         35.16         34.39         1.20 o                         
   1  -6   1         13.24         13.43         0.83 o                         
   2  -6   1        122.53        122.01         3.58 o                         
   3  -6   1          1.32          2.12         0.88 o                         
   4  -6   1          8.40          9.69         4.17 o                         
  -4  -5   1         21.57         20.43         2.66 o                         
  -3  -5   1        121.17        121.84         4.49 o                         
  -2  -5   1        152.44        152.81         4.44 o                         
  -1  -5   1         70.53         63.21         1.14 o                         
   0  -5   1         16.21         16.52         0.64 o                         
   1  -5   1         42.12         42.26         1.25 o                         
   2  -5   1          3.09          2.38         0.59 o                         
   3  -5   1         75.02         72.04         3.06 o                         
   4  -5   1          3.33          2.02         1.52 o                         
  -4  -4   1          7.35          3.41         1.37 o                         
  -3  -4   1         64.81         72.09         3.23 o                         
  -2  -4   1          8.38         11.76         0.76 o                         
  -1  -4   1          8.71          9.09         0.51 o                         
   0  -4   1         66.06         63.66         1.07 o                         
   1  -4   1        126.08        117.90         1.69 o                         
   2  -4   1          2.75          3.51         0.61 o                         
   3  -4   1         37.72         37.17         2.34 o                         
   4  -4   1          3.78          1.51         1.59 o                         
  -4  -3   1         15.81         18.16         3.21 o                         
  -3  -3   1         87.73         93.19         3.14 o                         
  -2  -3   1        175.53        177.81         2.71 o                         
  -1  -3   1         42.58         42.12         0.77 o                         
   0  -3   1         12.88         13.11         0.48 o                         
   1  -3   1          5.45          4.08         0.31 o                         
   2  -3   1         80.65         78.12         1.48 o                         
   3  -3   1          7.88          7.55         1.07 o                         
   4  -3   1          6.51          9.43         3.63 o                         
  -4  -2   1          0.80          1.84         2.60 o                         
  -3  -2   1         64.13         61.71         4.00 o                         
  -2  -2   1          7.12          7.04         0.44 o                         
  -1  -2   1         73.22         68.18         1.03 o                         
   0  -2   1        922.94        798.25         6.55 o                         
   1  -2   1         51.76         48.47         0.77 o                         
   2  -2   1        128.95        139.73         2.01 o                         
   3  -2   1         25.33         31.69         1.71 o                         
   4  -2   1         11.52         10.22         3.23 o                         
  -4  -1   1          0.01         -0.44         0.89 o                         
  -3  -1   1          4.57          4.09         1.00 o                         
  -2  -1   1         36.75         35.79         1.08 o                         
  -1  -1   1          4.10          4.73         0.34 o                         
   0  -1   1         23.97         26.89         0.39 o                         
   1  -1   1       4596.87       4388.91        40.29 o                         
   2  -1   1         20.95         20.10         0.87 o                         
   3  -1   1         68.48         73.02         2.22 o                         
   4  -1   1          1.23          0.78         2.64 o                         
  -4   0   1         14.31         14.68         2.02 o                         
  -3   0   1          0.24          0.02         0.40 o                         
  -2   0   1         48.08         45.89         1.50 o                         
  -1   0   1         15.86         15.52         0.57 o                         
   0   0   1         62.52         53.89         0.80 o                         
   1   0   1       3520.32       3332.32        28.97 o                         
   2   0   1        190.51        178.95         2.40 o                         
   3   0   1         54.62         54.06         2.58 o                         
   4   0   1         13.68         14.40         4.35 o                         
  -4   1   1         62.25         58.31         5.27 o                         
  -3   1   1         20.13         20.17         1.25 o                         
  -2   1   1        484.63        473.07         5.00 o                         
  -1   1   1       4156.24       3984.52        34.52 o                         
   0   1   1       1764.37       1649.85        16.35 o                         
   1   1   1        742.36        684.41         6.89 o                         
   2   1   1         39.24         44.03         1.06 o                         
   3   1   1         81.34         90.10         5.27 o                         
   4   1   1          0.27         -0.55         0.94 o                         
  -4   2   1         44.34         39.33         3.91 o                         
  -3   2   1        124.97        131.77         2.83 o                         
  -2   2   1        598.19        604.67         6.22 o                         
  -1   2   1        956.36        919.56         9.06 o                         
   0   2   1         93.47         91.98         1.34 o                         
   1   2   1        193.59        193.01         2.52 o                         
   2   2   1         30.57         35.89         1.21 o                         
   3   2   1          7.04          6.19         1.72 o                         
   4   2   1         54.95         56.10         4.64 o                         
  -4   3   1          0.28          1.66         1.07 o                         
  -3   3   1         28.59         30.10         2.01 o                         
  -2   3   1        114.91        116.46         2.03 o                         
  -1   3   1         69.04         73.79         1.18 o                         
   0   3   1          0.06         -0.01         0.19 o                         
   1   3   1        133.12        130.50         2.01 o                         
   2   3   1         36.27         36.06         1.30 o                         
   3   3   1          0.41         -0.05         0.62 o                         
   4   3   1         14.57         12.62         2.05 o                         
  -4   4   1         25.97         23.02         3.41 o                         
  -3   4   1         75.11         72.55         3.53 o                         
  -2   4   1         82.89         86.62         1.75 o                         
  -1   4   1        461.26        482.21         5.06 o                         
   0   4   1         51.72         52.64         1.39 o                         
   1   4   1          0.08          0.29         0.24 o                         
   2   4   1          0.00          0.06         0.35 o                         
   3   4   1          0.53          0.60         0.75 o                         
   4   4   1          1.27          0.73         1.16 o                         
  -4   5   1         23.58         18.31         4.21 o                         
  -3   5   1          2.40          1.23         1.12 o                         
  -2   5   1         53.60         64.47         2.52 o                         
  -1   5   1         13.36         18.35         0.94 o                         
   0   5   1         55.00         62.66         1.39 o                         
   1   5   1         23.83         21.65         1.12 o                         
   2   5   1         15.15         17.18         1.57 o                         
   3   5   1         16.27         14.43         2.53 o                         
   4   5   1          1.75          3.63         3.38 o                         
  -4   6   1          3.10          1.61         1.48 o                         
  -3   6   1          1.59          0.52         1.23 o                         
  -2   6   1          3.71          2.32         0.82 o                         
  -1   6   1         21.92         21.71         1.45 o                         
   0   6   1          0.96          0.98         0.44 o                         
   1   6   1          3.94          2.91         0.71 o                         
   2   6   1        251.19        254.85         9.72 o                         
   3   6   1         38.19         40.64         4.56 o                         
  -3   7   1          5.66          3.80         2.78 o                         
  -2   7   1          2.53          2.33         0.94 o                         
  -1   7   1          9.31         12.19         1.31 o                         
   0   7   1          0.10         -0.47         0.51 o                         
   1   7   1          1.46         -0.34         1.66 o                         
   2   7   1        181.28        176.29         7.38 o                         
   3   7   1         62.89         67.54         6.59 o                         
  -3   8   1         33.02         30.96         5.38 o                         
  -2   8   1         38.03         40.27         3.28 o                         
  -1   8   1        120.00        122.70         5.58 o                         
   0   8   1        228.34        230.64         5.72 o                         
   1   8   1         15.31          8.03         1.61 o                         
   2   8   1         85.04        102.87         6.00 o                         
  -3   9   1         55.87         44.52         4.93 o                         
  -2   9   1         46.65         39.45         3.59 o                         
  -1   9   1         63.68         77.01         5.76 o                         
   0   9   1         34.85         37.97         4.31 o                         
   1   9   1          0.69         -0.49         0.90 o                         
   2   9   1         17.55         25.74         3.18 o                         
  -2  10   1          6.10          4.67         1.95 o                         
  -1  10   1          7.04          6.39         3.16 o                         
   0  10   1         18.84         18.71         3.05 o                         
   1  10   1          4.20          3.96         1.46 o                         
  -1 -11   2         23.58         21.08         5.89 o                         
   0 -11   2          1.47          0.87         1.29 o                         
   1 -11   2          5.33          8.30         2.08 o                         
  -2 -10   2          0.05          0.03         1.73 o                         
  -1 -10   2          3.48          3.52         1.27 o                         
   0 -10   2          3.47          2.35         1.71 o                         
   1 -10   2          0.37         -1.36         1.63 o                         
   2 -10   2          0.04         -1.06         1.06 o                         
  -2  -9   2          1.26          2.76         2.44 o                         
  -1  -9   2          0.47         -0.06         0.79 o                         
   0  -9   2        106.91        109.77         4.65 o                         
   1  -9   2         53.78         50.74         4.52 o                         
   2  -9   2          1.43         -0.38         0.99 o                         
   3  -9   2          3.46          0.02         1.84 o                         
  -3  -8   2          0.04         -1.08         1.08 o                         
  -2  -8   2         39.40         39.45         5.56 o                         
  -1  -8   2         56.48         57.17         3.67 o                         
   0  -8   2         17.94         19.47         2.79 o                         
   1  -8   2        304.90        302.93         7.85 o                         
   2  -8   2         13.78         14.00         1.65 o                         
   3  -8   2         46.15         39.43         8.75 o                         
  -3  -7   2          5.45          3.79         1.43 o                         
  -2  -7   2         40.50         34.44         2.85 o                         
  -1  -7   2        296.51        277.89         7.88 o                         
   0  -7   2        314.43        302.21         6.81 o                         
   1  -7   2        237.41        234.55         4.66 o                         
   2  -7   2         11.89         10.16         1.58 o                         
   3  -7   2         17.79         18.44         2.50 o                         
   4  -7   2          0.18          1.41         1.47 o                         
  -4  -6   2         13.33         11.78         2.16 o                         
  -3  -6   2         14.13         14.89         2.07 o                         
  -2  -6   2         37.39         37.76         2.82 o                         
  -1  -6   2          4.59          4.50         0.56 o                         
   0  -6   2         10.20         11.97         0.63 o                         
   1  -6   2         33.03         31.94         1.45 o                         
   2  -6   2          0.50          0.56         0.61 o                         
   3  -6   2         10.48         10.05         1.80 o                         
   4  -6   2         21.82         26.08         5.47 o                         
  -4  -5   2         43.68         43.74         3.71 o                         
  -3  -5   2         72.20         75.36         3.44 o                         
  -2  -5   2         30.08         31.83         1.91 o                         
  -1  -5   2          8.08          9.54         0.66 o                         
   0  -5   2         42.08         46.38         0.95 o                         
   1  -5   2        290.82        288.30         3.41 o                         
   2  -5   2          3.02          2.29         0.57 o                         
   3  -5   2          0.01          0.00         0.86 o                         
   4  -5   2         71.64         64.89         7.84 o                         
  -4  -4   2         63.68         67.45         4.42 o                         
  -3  -4   2        129.47        132.50         7.21 o                         
  -2  -4   2        213.16        214.82         3.04 o                         
  -1  -4   2        386.46        382.85         3.64 o                         
   0  -4   2        550.53        552.41         4.78 o                         
   1  -4   2          5.71          6.46         0.50 o                         
   2  -4   2         77.48         78.28         1.73 o                         
   3  -4   2         15.91         15.66         1.56 o                         
   4  -4   2          0.08         -0.04         2.11 o                         
  -4  -3   2         35.64         37.38         4.19 o                         
  -3  -3   2          5.37          4.00         0.93 o                         
  -2  -3   2        174.41        176.61         2.45 o                         
  -1  -3   2         77.21         82.83         1.11 o                         
   0  -3   2         79.94         64.01         0.89 o                         
   1  -3   2          6.38          7.51         0.51 o                         
   2  -3   2         20.75         21.49         0.72 o                         
   3  -3   2          2.92          2.31         0.87 o                         
   4  -3   2          0.43          1.09         1.51 o                         
  -4  -2   2          1.03          0.41         0.91 o                         
  -3  -2   2          4.99          4.74         0.85 o                         
  -2  -2   2         91.37         90.86         2.01 o                         
  -1  -2   2         60.81         54.72         0.82 o                         
   0  -2   2         31.77         28.73         0.49 o                         
   1  -2   2        590.20        553.99         5.43 o                         
   2  -2   2        372.80        374.57         4.53 o                         
   3  -2   2          0.65          0.41         0.60 o                         
   4  -2   2         10.06          7.54         3.34 o                         
  -4  -1   2          8.07          6.01         1.44 o                         
  -3  -1   2          1.73          0.83         0.55 o                         
  -2  -1   2          5.34          5.30         0.43 o                         
  -1  -1   2        251.74        214.53         2.26 o                         
   0  -1   2        173.37        157.38         1.71 o                         
   1  -1   2        392.23        372.79         3.82 o                         
   2  -1   2        658.93        663.82         7.19 o                         
   3  -1   2         78.84         78.38         2.69 o                         
   4  -1   2         44.56         39.75         9.28 o                         
  -4   0   2          0.51         -0.36         0.89 o                         
  -3   0   2         71.64         72.03         2.25 o                         
  -2   0   2         72.52         66.75         1.39 o                         
  -1   0   2        422.44        394.95         4.21 o                         
   0   0   2       1608.58       1450.36        13.52 o                         
   1   0   2        220.21        229.25         2.42 o                         
   2   0   2        779.13        775.29         7.73 o                         
   3   0   2          0.11         -0.11         0.49 o                         
   4   0   2          1.59          1.97         1.37 o                         
  -4   1   2         34.90         33.52         2.82 o                         
  -3   1   2         79.76         78.81         2.43 o                         
  -2   1   2          2.91          4.63         0.48 o                         
  -1   1   2          0.56          1.14         0.22 o                         
   0   1   2         56.32         55.05         0.90 o                         
   1   1   2          1.16          0.81         0.21 o                         
   2   1   2         55.25         56.17         1.20 o                         
   3   1   2          0.07         -0.23         0.51 o                         
   4   1   2          1.75          2.83         1.25 o                         
  -4   2   2          2.53          3.28         1.51 o                         
  -3   2   2        231.20        233.14         4.26 o                         
  -2   2   2        257.17        265.50         3.47 o                         
  -1   2   2         11.67         14.67         0.55 o                         
   0   2   2          1.75          1.75         0.23 o                         
   1   2   2        111.99        124.57         1.75 o                         
   2   2   2        234.84        253.96         3.56 o                         
   3   2   2          0.73          0.21         0.77 o                         
   4   2   2          1.35          1.30         1.14 o                         
  -4   3   2         96.41         73.09        11.05 o                         
  -3   3   2        221.77        222.42         5.06 o                         
  -2   3   2        238.68        247.81         3.40 o                         
  -1   3   2         66.53         71.88         1.17 o                         
   0   3   2        961.50       1007.68         9.44 o                         
   1   3   2        251.63        274.61         3.51 o                         
   2   3   2          1.56          1.48         0.47 o                         
   3   3   2         37.45         46.45         3.15 o                         
   4   3   2         13.82         12.98         2.07 o                         
  -4   4   2         64.80         56.26         6.39 o                         
  -3   4   2         23.05         29.14         4.95 o                         
  -2   4   2          0.01         -0.24         0.28 o                         
  -1   4   2        126.31        141.02         2.06 o                         
   0   4   2         95.98        108.74         1.90 o                         
   1   4   2         39.30         42.92         1.27 o                         
   2   4   2          9.53          9.33         1.14 o                         
   3   4   2         16.99         15.69         2.01 o                         
   4   4   2          0.39          1.56         1.23 o                         
  -4   5   2         13.17         14.74         2.99 o                         
  -3   5   2          1.38          0.86         1.23 o                         
  -2   5   2         33.00         39.55         1.81 o                         
  -1   5   2         69.44         81.72         2.17 o                         
   0   5   2         28.78         30.75         1.15 o                         
   1   5   2          0.56         -0.30         0.30 o                         
   2   5   2         17.87         20.85         1.60 o                         
   3   5   2        119.15        121.79         5.03 o                         
  -4   6   2          2.89          1.42         3.38 o                         
  -3   6   2          8.52          9.94         3.56 o                         
  -2   6   2          4.32          4.45         0.87 o                         
  -1   6   2         16.38         18.29         1.37 o                         
   0   6   2          0.01          0.08         0.42 o                         
   1   6   2          0.26         -0.21         0.44 o                         
   2   6   2         34.63         36.10         2.63 o                         
   3   6   2         73.15         78.09         4.85 o                         
  -3   7   2          0.13         -0.49         1.41 o                         
  -2   7   2         37.57         35.96         2.97 o                         
  -1   7   2         11.87         10.94         1.31 o                         
   0   7   2          5.60          3.61         0.87 o                         
   1   7   2         30.19         29.47         2.74 o                         
   2   7   2          0.16          0.00         0.76 o                         
   3   7   2        109.63        121.06         5.94 o                         
  -3   8   2          9.97         14.07         4.12 o                         
  -2   8   2         34.05         33.55         6.32 o                         
  -1   8   2          3.08          4.16         1.29 o                         
   0   8   2          1.69          2.37         0.88 o                         
   1   8   2          2.29          2.59         1.09 o                         
   2   8   2          0.38          0.42         1.11 o                         
  -2   9   2         97.08        107.62         6.09 o                         
  -1   9   2         19.06         20.96         2.65 o                         
   0   9   2          2.19          3.24         1.61 o                         
   1   9   2          0.42          0.56         1.33 o                         
   2   9   2         14.13         18.87         2.84 o                         
  -2  10   2         40.67         33.88         5.96 o                         
  -1  10   2         17.57         21.03         3.21 o                         
   0  10   2          0.12          1.07         1.97 o                         
   1  10   2         94.95        118.90         7.09 o                         
  -1 -11   3         21.50         23.79         3.30 o                         
   0 -11   3          4.45          1.21         1.97 o                         
   1 -11   3          0.89         -1.60         1.72 o                         
  -2 -10   3         62.89         82.61         5.21 o                         
  -1 -10   3          0.21          0.99         1.06 o                         
   0 -10   3          3.44          2.22         1.27 o                         
   1 -10   3          7.03          7.94         2.40 o                         
   2 -10   3         39.99         38.14         4.46 o                         
  -2  -9   3          0.15         -0.24         1.11 o                         
  -1  -9   3          2.31          1.67         1.08 o                         
   0  -9   3          1.55          1.19         0.89 o                         
   1  -9   3        136.89        137.21         5.15 o                         
   2  -9   3         54.83         58.76         7.13 o                         
   3  -9   3          0.30          1.54         1.48 o                         
  -3  -8   3          4.10          3.29         2.08 o                         
  -2  -8   3          0.66          0.27         0.76 o                         
  -1  -8   3         13.42         15.32         1.98 o                         
   0  -8   3          5.67          6.51         1.42 o                         
   1  -8   3        161.25        160.56         5.33 o                         
   2  -8   3        131.30        135.72         4.31 o                         
   3  -8   3          0.27          0.66         1.14 o                         
  -3  -7   3          0.56          3.02         2.20 o                         
  -2  -7   3         19.45         21.31         2.25 o                         
  -1  -7   3          0.01          0.11         0.45 o                         
   0  -7   3         20.31         18.15         1.16 o                         
   1  -7   3         12.49          9.88         1.08 o                         
   2  -7   3        150.47        163.94         5.25 o                         
   3  -7   3          1.60          3.08         1.33 o                         
  -4  -6   3          3.29          3.00         1.61 o                         
  -3  -6   3        153.58        163.53         8.96 o                         
  -2  -6   3        120.66        114.02         4.11 o                         
  -1  -6   3         24.16         21.67         0.92 o                         
   0  -6   3         66.29         64.48         1.20 o                         
   1  -6   3        102.75        106.50         2.33 o                         
   2  -6   3         30.71         31.29         2.05 o                         
   3  -6   3          3.68          1.75         1.21 o                         
   4  -6   3          0.23         -1.82         2.20 o                         
  -4  -5   3         66.77         68.81         4.61 o                         
  -3  -5   3         13.64         17.37         2.15 o                         
  -2  -5   3         11.05         13.17         1.43 o                         
  -1  -5   3         43.85         43.51         1.22 o                         
   0  -5   3         98.50        101.90         1.44 o                         
   1  -5   3         56.07         55.54         1.54 o                         
   2  -5   3         14.06         13.59         1.03 o                         
   3  -5   3         23.84         29.13         2.56 o                         
   4  -5   3         10.48          6.05         2.13 o                         
  -4  -4   3          2.53          3.06         1.39 o                         
  -3  -4   3          0.26          0.18         0.50 o                         
  -2  -4   3          1.44          1.65         0.35 o                         
  -1  -4   3         64.12         66.32         1.07 o                         
   0  -4   3        643.50        644.65         5.53 o                         
   1  -4   3         59.78         62.16         1.75 o                         
   2  -4   3          2.26          1.96         0.41 o                         
   3  -4   3         18.56         19.24         1.75 o                         
   4  -4   3         11.01          7.84         2.60 o                         
  -4  -3   3         89.05         91.60         6.25 o                         
  -3  -3   3          3.56          2.11         0.92 o                         
  -2  -3   3        101.25        100.32         1.71 o                         
  -1  -3   3       1230.09       1228.71         9.85 o                         
   0  -3   3          0.04         -0.07         0.14 o                         
   1  -3   3         72.20         69.39         1.37 o                         
   2  -3   3          5.40          5.52         0.76 o                         
   3  -3   3        158.63        170.14         6.45 o                         
   4  -3   3          4.73          5.61         1.87 o                         
  -4  -2   3          0.06         -0.14         1.46 o                         
  -3  -2   3         20.75         19.63         1.97 o                         
  -2  -2   3         60.15         57.94         1.43 o                         
  -1  -2   3         33.54         30.38         0.77 o                         
   0  -2   3         87.06         86.53         1.03 o                         
   1  -2   3         93.91         90.51         1.36 o                         
   2  -2   3        448.11        442.17         5.23 o                         
   3  -2   3        156.78        159.42         6.41 o                         
   4  -2   3          1.35          2.50         1.49 o                         
  -4  -1   3          0.06         -0.08         0.87 o                         
  -3  -1   3         11.88         12.14         1.53 o                         
  -2  -1   3         61.22         58.22         1.30 o                         
  -1  -1   3         11.75         11.92         0.40 o                         
   0  -1   3        127.24        114.11         1.34 o                         
   1  -1   3         82.80         78.02         1.24 o                         
   2  -1   3        245.58        252.99         3.42 o                         
   3  -1   3        266.36        259.56         6.55 o                         
   4  -1   3          1.70          2.85         1.60 o                         
  -4   0   3          9.73          8.19         1.66 o                         
  -3   0   3         34.21         35.77         2.13 o                         
  -2   0   3         46.65         50.09         1.04 o                         
  -1   0   3         93.87         82.47         1.36 o                         
   0   0   3         23.31         21.80         0.64 o                         
   1   0   3          5.78          7.83         0.41 o                         
   2   0   3          3.31          4.21         0.43 o                         
   3   0   3        108.40        108.83         3.40 o                         
   4   0   3          4.75          2.65         1.97 o                         
  -4   1   3          2.40          2.33         1.14 o                         
  -3   1   3          6.78          8.76         1.00 o                         
  -2   1   3        509.91        510.68         5.40 o                         
  -1   1   3         50.61         50.45         0.92 o                         
   0   1   3        155.84        137.12         1.61 o                         
   1   1   3        103.76         99.71         1.63 o                         
   2   1   3         16.35         21.12         1.01 o                         
   3   1   3          5.33          5.00         1.04 o                         
   4   1   3          0.15          0.90         1.55 o                         
  -4   2   3         10.07         11.65         1.86 o                         
  -3   2   3         74.38         79.36         2.52 o                         
  -2   2   3          0.39          0.44         0.27 o                         
  -1   2   3          1.55          1.70         0.25 o                         
   0   2   3         45.93         49.14         1.02 o                         
   1   2   3        117.16        122.68         1.83 o                         
   2   2   3         15.17         13.31         0.85 o                         
   3   2   3         11.85         11.56         1.62 o                         
   4   2   3          9.53          8.43         3.14 o                         
  -4   3   3          0.41          0.27         1.99 o                         
  -3   3   3          6.23          5.24         0.95 o                         
  -2   3   3          4.16          3.41         0.65 o                         
  -1   3   3         11.27         13.98         0.63 o                         
   0   3   3          4.02          5.05         0.40 o                         
   1   3   3        363.70        402.18         4.49 o                         
   2   3   3          8.29         11.37         1.08 o                         
   3   3   3          0.77          1.25         0.83 o                         
   4   3   3          7.39          6.40         5.13 o                         
  -4   4   3        182.28        210.27         8.71 o                         
  -3   4   3         75.40         85.60         4.53 o                         
  -2   4   3         30.23         32.52         1.30 o                         
  -1   4   3        210.64        219.31         2.90 o                         
   0   4   3        426.79        476.22         5.03 o                         
   1   4   3          4.17          4.94         0.54 o                         
   2   4   3         33.23         28.09         1.99 o                         
   3   4   3         11.67          6.84         1.48 o                         
  -4   5   3          4.22          3.08         1.99 o                         
  -3   5   3          3.78          4.26         1.55 o                         
  -2   5   3         19.03         20.22         1.27 o                         
  -1   5   3         16.47         18.43         0.99 o                         
   0   5   3         18.37         20.81         1.11 o                         
   1   5   3         62.00         61.19         2.34 o                         
   2   5   3         18.79         15.20         1.74 o                         
   3   5   3         45.70         49.66         3.78 o                         
  -4   6   3         25.76         26.88         6.18 o                         
  -3   6   3          0.02          0.82         1.09 o                         
  -2   6   3          4.91          5.27         0.94 o                         
  -1   6   3         23.90         17.95         1.27 o                         
   0   6   3          0.11          0.36         0.63 o                         
   1   6   3          1.45          0.16         0.95 o                         
   2   6   3         17.01         15.41         1.78 o                         
   3   6   3         21.32         19.21         2.49 o                         
  -3   7   3         15.53         14.34         4.03 o                         
  -2   7   3          2.93          0.79         1.38 o                         
  -1   7   3         35.28         35.61         2.82 o                         
   0   7   3          1.50          1.07         0.76 o                         
   1   7   3         10.11         11.89         2.42 o                         
   2   7   3          0.16          1.10         0.85 o                         
  -3   8   3          4.07          4.87         3.74 o                         
  -2   8   3          9.19          8.22         2.31 o                         
  -1   8   3         55.44         54.84         3.71 o                         
   0   8   3          3.29          3.89         1.36 o                         
   1   8   3         23.21         23.15         3.99 o                         
   2   8   3          3.66          6.19         2.04 o                         
  -2   9   3          9.61          5.08         1.99 o                         
  -1   9   3          6.35          2.33         1.52 o                         
   0   9   3          0.17          0.55         1.13 o                         
   1   9   3          2.98         -0.48         1.23 o                         
  -1  10   3          0.08          0.19         1.11 o                         
   0  10   3          1.13          1.78         1.25 o                         
  -1 -11   4         70.07         99.07         8.75 o                         
   0 -11   4          0.03          0.27         1.65 o                         
   1 -11   4          8.01          6.63         1.84 o                         
  -2 -10   4          0.69          1.00         1.30 o                         
  -1 -10   4         13.78         19.19         2.46 o                         
   0 -10   4          0.75          1.17         1.99 o                         
   1 -10   4          1.70          0.91         1.68 o                         
   2 -10   4         35.07         39.42         3.99 o                         
  -2  -9   4          3.85          4.11         2.08 o                         
  -1  -9   4          0.04         -0.06         1.00 o                         
   0  -9   4          0.09          0.05         0.81 o                         
   1  -9   4         14.11         11.51         2.25 o                         
   2  -9   4        183.84        201.31         8.80 o                         
   3  -9   4         75.74         63.53         4.44 o                         
  -3  -8   4          5.40          1.10         1.59 o                         
  -2  -8   4          8.34          9.64         1.74 o                         
  -1  -8   4          5.85          2.82         1.00 o                         
   0  -8   4         74.83         65.82         3.55 o                         
   1  -8   4          3.62         -0.07         0.78 o                         
   2  -8   4         71.39         66.09         4.09 o                         
   3  -8   4         35.40         33.09         3.19 o                         
  -3  -7   4         30.72         36.98         4.02 o                         
  -2  -7   4         20.07         23.81         3.17 o                         
  -1  -7   4          0.03          0.42         0.37 o                         
   0  -7   4          3.66          2.65         0.58 o                         
   1  -7   4         15.18         14.85         1.79 o                         
   2  -7   4         18.52         18.41         2.22 o                         
   3  -7   4          8.87          9.05         2.02 o                         
  -4  -6   4          0.88         -0.77         1.27 o                         
  -3  -6   4         17.41         16.06         5.42 o                         
  -2  -6   4         23.18         21.80         2.13 o                         
  -1  -6   4          0.01         -0.12         0.24 o                         
   0  -6   4         42.28         43.28         1.05 o                         
   1  -6   4          8.03          5.24         0.71 o                         
   2  -6   4          0.42          0.05         0.80 o                         
   3  -6   4          7.61          6.09         1.50 o                         
   4  -6   4          0.09          1.61         2.26 o                         
  -4  -5   4         21.91         24.38         2.73 o                         
  -3  -5   4         47.34         51.79         4.38 o                         
  -2  -5   4          6.77          9.17         1.18 o                         
  -1  -5   4         86.35         89.43         1.34 o                         
   0  -5   4          1.49          1.37         0.23 o                         
   1  -5   4        142.89        145.43         2.33 o                         
   2  -5   4         36.07         36.87         2.15 o                         
   3  -5   4          0.46          0.66         0.91 o                         
   4  -5   4         31.16         33.47         3.99 o                         
  -4  -4   4         53.24         61.91         9.66 o                         
  -3  -4   4         24.45         21.75         2.22 o                         
  -2  -4   4          6.31          6.61         0.70 o                         
  -1  -4   4         76.99         83.56         1.26 o                         
   0  -4   4        611.19        659.82         5.69 o                         
   1  -4   4         43.99         42.91         1.24 o                         
   2  -4   4         20.44         23.29         1.44 o                         
   3  -4   4         18.68         19.82         2.06 o                         
   4  -4   4         10.80          6.54         3.05 o                         
  -4  -3   4          9.39          8.52         1.64 o                         
  -3  -3   4         14.26         13.13         2.11 o                         
  -2  -3   4          1.32          0.93         0.29 o                         
  -1  -3   4         15.84         17.20         0.63 o                         
   0  -3   4        158.66        164.92         1.97 o                         
   1  -3   4         44.97         48.02         0.97 o                         
   2  -3   4          3.00          3.30         0.52 o                         
   3  -3   4         31.54         28.11         3.03 o                         
   4  -3   4         57.94         55.62         4.81 o                         
  -4  -2   4         22.34         24.04         3.20 o                         
  -3  -2   4         60.90         61.65         7.40 o                         
  -2  -2   4        197.01        190.65         2.69 o                         
  -1  -2   4         25.14         26.17         0.64 o                         
   0  -2   4         33.40         31.49         0.63 o                         
   1  -2   4         88.14         95.28         1.45 o                         
   2  -2   4         99.80        104.73         1.85 o                         
   3  -2   4        151.43        157.46         6.29 o                         
   4  -2   4        203.95        197.92         8.69 o                         
  -4  -1   4          3.94          2.79         1.35 o                         
  -3  -1   4         88.35         85.12         2.93 o                         
  -2  -1   4          0.13          0.13         0.20 o                         
  -1  -1   4        393.26        382.45         3.73 o                         
   0  -1   4        237.34        236.56         2.63 o                         
   1  -1   4        322.27        311.85         3.48 o                         
   2  -1   4          4.23          2.87         0.42 o                         
   3  -1   4        108.56        108.52         5.13 o                         
   4  -1   4         29.51         20.76         3.19 o                         
  -4   0   4          0.32         -1.05         1.05 o                         
  -3   0   4          1.72          1.97         0.70 o                         
  -2   0   4        235.94        258.71         3.49 o                         
  -1   0   4         94.89         96.34         1.59 o                         
   0   0   4         25.05         25.72         0.66 o                         
   1   0   4          2.81          2.55         0.32 o                         
   2   0   4         12.35         13.11         0.70 o                         
   3   0   4          6.67          5.03         1.40 o                         
   4   0   4          7.06          4.07         3.05 o                         
  -4   1   4          7.35          8.41         1.93 o                         
  -3   1   4          0.06         -0.22         0.51 o                         
  -2   1   4         40.63         50.33         1.42 o                         
  -1   1   4         60.04         61.37         1.11 o                         
   0   1   4         25.34         26.06         0.68 o                         
   1   1   4         57.40         56.91         1.25 o                         
   2   1   4          9.97          9.36         0.76 o                         
   3   1   4         12.29         12.12         3.87 o                         
   4   1   4          1.30          2.12         1.67 o                         
  -4   2   4          1.12          0.66         1.12 o                         
  -3   2   4         19.18         18.82         1.95 o                         
  -2   2   4          0.76          0.72         0.30 o                         
  -1   2   4         76.46         74.22         1.33 o                         
   0   2   4         41.00         41.71         0.89 o                         
   1   2   4         33.89         32.55         1.59 o                         
   2   2   4         48.41         53.79         1.65 o                         
   3   2   4          2.93          2.33         2.05 o                         
   4   2   4          0.60          1.20         1.65 o                         
  -4   3   4          0.09          0.83         1.70 o                         
  -3   3   4         40.79         42.29         2.88 o                         
  -2   3   4          5.04          3.84         0.53 o                         
  -1   3   4         46.97         47.58         1.23 o                         
   0   3   4         37.01         38.59         0.98 o                         
   1   3   4        117.64        124.80         2.03 o                         
   2   3   4         39.89         40.86         2.35 o                         
   3   3   4          5.13          2.71         1.10 o                         
   4   3   4          4.34          5.41         2.12 o                         
  -4   4   4         94.34        112.03         6.71 o                         
  -3   4   4         47.86         55.05         6.83 o                         
  -2   4   4          9.08          7.43         1.67 o                         
  -1   4   4         13.19         12.61         0.73 o                         
   0   4   4         20.36         22.29         1.14 o                         
   1   4   4         25.39         33.25         2.35 o                         
   2   4   4         17.99         18.16         2.40 o                         
   3   4   4          3.30          2.79         1.96 o                         
  -4   5   4        120.98        132.99         9.05 o                         
  -3   5   4        105.50        111.87         5.48 o                         
  -2   5   4         61.56         62.65         3.07 o                         
  -1   5   4         59.85         63.44         2.02 o                         
   0   5   4          1.10          1.97         0.53 o                         
   1   5   4         13.65          9.63         1.22 o                         
   2   5   4         40.24         40.26         2.97 o                         
   3   5   4         26.28         24.41         2.83 o                         
  -3   6   4          1.32          2.20         1.32 o                         
  -2   6   4         51.50         58.81         4.68 o                         
  -1   6   4          3.72          7.07         1.15 o                         
   0   6   4        102.88         96.53         4.94 o                         
   1   6   4         24.04         18.38         3.22 o                         
   2   6   4         23.68         22.48         2.41 o                         
   3   6   4          5.16          8.02         1.96 o                         
  -3   7   4          0.78         -0.81         2.06 o                         
  -2   7   4          2.62          2.51         1.63 o                         
  -1   7   4         54.34         50.57         3.50 o                         
   0   7   4         16.97         14.86         1.96 o                         
   1   7   4          1.96          1.06         1.05 o                         
   2   7   4          0.20          0.81         1.17 o                         
  -3   8   4          3.95          4.11         1.92 o                         
  -2   8   4          1.02          0.36         1.20 o                         
  -1   8   4         21.09         16.91         2.15 o                         
   0   8   4          4.24          1.67         1.36 o                         
   1   8   4          7.11          8.17         1.78 o                         
   2   8   4          1.87          1.94         1.82 o                         
  -2   9   4          0.05          0.51         3.81 o                         
  -1   9   4          2.52          1.38         1.25 o                         
   0   9   4         19.32         14.20         2.27 o                         
   1   9   4          0.05          0.30         1.06 o                         
  -1 -11   5          1.40          5.06         1.80 o                         
   0 -11   5         47.40         65.83         8.96 o                         
   1 -11   5          2.67          1.72         1.52 o                         
  -2 -10   5         26.83         47.84         3.96 o                         
  -1 -10   5         15.49         16.34         2.25 o                         
   0 -10   5          5.03          1.88         1.45 o                         
   1 -10   5         25.32         23.03         3.35 o                         
   2 -10   5          6.15          4.04         1.60 o                         
  -2  -9   5          5.18          1.73         1.31 o                         
  -1  -9   5          9.96          6.06         2.27 o                         
   0  -9   5         14.22         10.01         1.72 o                         
   1  -9   5         30.14         36.84         5.74 o                         
   2  -9   5          0.04          0.81         1.14 o                         
   3  -9   5         94.09         86.41         9.44 o                         
  -3  -8   5         11.31          7.26         3.83 o                         
  -2  -8   5         25.40         19.94         2.32 o                         
  -1  -8   5         27.66         26.20         3.62 o                         
   0  -8   5         14.57         15.77         2.08 o                         
   1  -8   5         36.75         42.06         4.36 o                         
   2  -8   5          9.87         10.70         1.91 o                         
   3  -8   5        113.68        132.27        11.28 o                         
  -3  -7   5          0.01         -0.05         0.95 o                         
  -2  -7   5        117.51         98.41         5.03 o                         
  -1  -7   5          3.00          1.77         0.43 o                         
   0  -7   5         11.87         10.59         1.25 o                         
   1  -7   5          3.32          1.04         1.98 o                         
   2  -7   5         24.09         23.70         2.40 o                         
   3  -7   5         11.89         12.44         1.98 o                         
  -4  -6   5          6.02          5.31         1.64 o                         
  -3  -6   5          1.20          1.32         0.97 o                         
  -2  -6   5          4.20          2.54         0.66 o                         
  -1  -6   5         53.27         53.02         1.18 o                         
   0  -6   5         11.16         11.52         0.58 o                         
   1  -6   5         67.73         66.30         2.18 o                         
   2  -6   5          0.19          0.91         0.77 o                         
   3  -6   5          2.43          3.25         1.34 o                         
  -4  -5   5          0.46         -0.64         1.69 o                         
  -3  -5   5          0.26         -0.21         0.78 o                         
  -2  -5   5          0.47          0.93         0.50 o                         
  -1  -5   5         14.49         15.78         0.63 o                         
   0  -5   5         13.07         14.61         0.73 o                         
   1  -5   5        139.42        137.72         2.84 o                         
   2  -5   5         32.74         31.25         2.06 o                         
   3  -5   5          7.34          7.21         1.52 o                         
   4  -5   5          0.12         -0.67         2.82 o                         
  -4  -4   5         38.64         40.82         7.89 o                         
  -3  -4   5          0.44          0.82         0.83 o                         
  -2  -4   5          0.48          0.70         0.40 o                         
  -1  -4   5         31.22         29.84         1.02 o                         
   0  -4   5          1.07          1.21         0.27 o                         
   1  -4   5        191.08        189.42         2.83 o                         
   2  -4   5          0.15         -0.16         0.49 o                         
   3  -4   5         27.98         36.09         2.82 o                         
   4  -4   5          1.02          0.05         1.43 o                         
  -4  -3   5        143.68        157.99         7.06 o                         
  -3  -3   5         89.45         89.53         3.67 o                         
  -2  -3   5        159.92        164.09         2.53 o                         
  -1  -3   5         48.12         49.59         0.90 o                         
   0  -3   5          7.78          7.59         0.41 o                         
   1  -3   5         19.41         20.39         0.86 o                         
   2  -3   5         95.28        104.57         2.56 o                         
   3  -3   5          6.95          5.59         2.35 o                         
   4  -3   5         21.25         15.61         2.80 o                         
  -4  -2   5        122.61        131.54         6.27 o                         
  -3  -2   5          4.52          2.75         1.24 o                         
  -2  -2   5          5.31          5.89         0.64 o                         
  -1  -2   5         19.25         21.81         0.72 o                         
   0  -2   5        138.17        139.07         1.88 o                         
   1  -2   5         27.83         31.28         1.09 o                         
   2  -2   5         17.43         17.25         0.99 o                         
   3  -2   5          5.89          2.82         1.23 o                         
   4  -2   5         64.39         56.40         5.09 o                         
  -4  -1   5         33.69         32.78         3.03 o                         
  -3  -1   5         13.67         12.65         1.25 o                         
  -2  -1   5         43.61         46.22         1.37 o                         
  -1  -1   5        113.06        130.25         2.28 o                         
   0  -1   5        458.59        461.59         4.72 o                         
   1  -1   5         51.87         59.05         1.60 o                         
   2  -1   5          4.56          5.21         0.59 o                         
   3  -1   5         62.09         58.90         6.39 o                         
   4  -1   5        117.92        151.07        10.35 o                         
  -4   0   5         54.72         52.13         4.94 o                         
  -3   0   5          1.00          1.06         0.73 o                         
  -2   0   5         27.59         27.42         1.14 o                         
  -1   0   5        821.88        862.94         8.29 o                         
   0   0   5          2.31          2.62         0.27 o                         
   1   0   5          0.45          0.84         0.30 o                         
   2   0   5         26.48         28.70         1.39 o                         
   3   0   5         62.60         71.10         9.42 o                         
   4   0   5         17.90         17.51         2.93 o                         
  -4   1   5          0.11         -0.25         1.16 o                         
  -3   1   5         46.59         44.83         2.87 o                         
  -2   1   5         24.01         25.98         1.14 o                         
  -1   1   5          4.80          3.35         0.35 o                         
   0   1   5         75.09         75.66         1.23 o                         
   1   1   5          4.93          4.87         0.50 o                         
   2   1   5         83.38         86.74         2.74 o                         
   3   1   5          0.92          1.04         1.88 o                         
   4   1   5          0.50         -0.20         1.61 o                         
  -4   2   5          0.12          2.05         1.42 o                         
  -3   2   5          5.18          5.33         1.24 o                         
  -2   2   5          1.46          0.44         0.35 o                         
  -1   2   5         15.56         16.16         0.76 o                         
   0   2   5          0.01         -0.12         0.19 o                         
   1   2   5          4.78          3.73         0.47 o                         
   2   2   5         87.31         90.04         2.45 o                         
   3   2   5         21.56         20.95         3.47 o                         
  -4   3   5          8.91         13.61         2.70 o                         
  -3   3   5        121.44        141.86         4.73 o                         
  -2   3   5          1.86          1.06         0.49 o                         
  -1   3   5          8.25          7.34         0.66 o                         
   0   3   5          0.79          1.16         0.28 o                         
   1   3   5          1.84          0.77         0.38 o                         
   2   3   5         24.23         25.03         2.20 o                         
   3   3   5          3.69          2.50         1.29 o                         
  -4   4   5          3.15          2.03         1.58 o                         
  -3   4   5        110.32        120.10         5.64 o                         
  -2   4   5        157.09        166.42         4.34 o                         
  -1   4   5         40.27         43.87         1.49 o                         
   0   4   5          0.01          0.66         0.39 o                         
   1   4   5          2.45          3.38         0.68 o                         
   2   4   5          0.98          0.70         0.85 o                         
   3   4   5         22.50         23.16         3.27 o                         
  -4   5   5          0.44          0.31         2.47 o                         
  -3   5   5        124.18        131.58         6.05 o                         
  -2   5   5         33.11         33.91         3.07 o                         
  -1   5   5          0.31          1.39         0.65 o                         
   0   5   5          1.39          0.93         0.55 o                         
   1   5   5         22.81         23.77         2.21 o                         
   2   5   5          0.03          0.38         1.02 o                         
   3   5   5          0.15          2.39         1.63 o                         
  -3   6   5         28.33         33.39         5.38 o                         
  -2   6   5          0.42         -0.17         0.86 o                         
  -1   6   5          8.57          8.11         1.49 o                         
   0   6   5          4.49          3.37         0.98 o                         
   1   6   5         88.96         83.83         3.95 o                         
   2   6   5          6.61          3.08         1.27 o                         
  -3   7   5         39.43         39.57         6.77 o                         
  -2   7   5          0.86          1.05         1.16 o                         
  -1   7   5         18.84         17.04         4.17 o                         
   0   7   5        125.59        114.78        10.84 o                         
   1   7   5          0.52          1.40         1.25 o                         
   2   7   5          0.84          1.45         1.57 o                         
  -2   8   5         31.15         30.11         3.85 o                         
  -1   8   5          6.49          4.34         2.17 o                         
   0   8   5          0.09         -0.43         1.02 o                         
   1   8   5          7.52          3.23         1.51 o                         
  -1   9   5          5.72          2.35         4.19 o                         
   0   9   5          2.12          1.78         2.58 o                         
  -1 -11   6          0.45          1.79         2.13 o                         
   0 -11   6          2.34         -0.50         2.07 o                         
   1 -11   6          5.04          9.07         2.56 o                         
  -2 -10   6          2.86          3.80         1.37 o                         
  -1 -10   6         13.62          9.16         1.94 o                         
   0 -10   6          6.90          3.56         1.42 o                         
   1 -10   6          3.40          2.72         1.75 o                         
   2 -10   6          0.00         -1.38         1.38 o                         
  -2  -9   6         23.71         25.75         3.67 o                         
  -1  -9   6          0.00          0.64         1.09 o                         
   0  -9   6         72.20         55.44         3.79 o                         
   1  -9   6         25.51         23.12         7.82 o                         
   2  -9   6          2.99          2.79         2.27 o                         
  -3  -8   6          0.50          1.01         1.27 o                         
  -2  -8   6          0.94         -0.35         0.71 o                         
  -1  -8   6        180.46        153.82         3.51 o                         
   0  -8   6          2.19          3.06         1.17 o                         
   1  -8   6          1.20         17.08         9.57 o                         
   2  -8   6         44.35         47.86         3.92 o                         
   3  -8   6         13.38         15.24         2.47 o                         
  -3  -7   6         11.25         12.75         2.06 o                         
  -2  -7   6          3.34          3.64         1.02 o                         
  -1  -7   6         59.16         50.57         1.50 o                         
   0  -7   6          8.74          7.92         0.86 o                         
   1  -7   6         11.42         10.87         1.75 o                         
   2  -7   6          4.70          4.46         1.37 o                         
   3  -7   6         13.91         14.05         2.22 o                         
  -3  -6   6         27.36         27.71         3.03 o                         
  -2  -6   6         29.13         25.36         1.69 o                         
  -1  -6   6          0.08          0.01         0.25 o                         
   0  -6   6          1.28          0.52         0.29 o                         
   1  -6   6         61.38         59.83         3.93 o                         
   2  -6   6        210.27        224.79        10.49 o                         
   3  -6   6          0.57          1.01         1.37 o                         
  -4  -5   6          0.01          0.99         1.42 o                         
  -3  -5   6         76.05         84.96         4.54 o                         
  -2  -5   6         12.74         11.68         1.16 o                         
  -1  -5   6         15.37         13.53         0.83 o                         
   0  -5   6         99.76        106.14         1.52 o                         
   1  -5   6         97.09         96.46         2.64 o                         
   2  -5   6         50.16         46.37         2.39 o                         
   3  -5   6          3.41          2.27         1.03 o                         
  -4  -4   6         36.29         33.66         3.87 o                         
  -3  -4   6        127.94        127.59         5.72 o                         
  -2  -4   6         11.89         11.46         1.19 o                         
  -1  -4   6         21.37         24.30         0.86 o                         
   0  -4   6          2.00          0.88         0.26 o                         
   1  -4   6          0.15          0.25         0.32 o                         
   2  -4   6         37.11         40.43         2.43 o                         
   3  -4   6          3.27          2.47         1.03 o                         
   4  -4   6          0.77         -0.45         1.79 o                         
  -4  -3   6         50.71         46.57         3.90 o                         
  -3  -3   6        158.56        157.85         5.09 o                         
  -2  -3   6         52.06         45.51         2.26 o                         
  -1  -3   6          5.62          5.64         0.41 o                         
   0  -3   6         20.07         21.25         0.79 o                         
   1  -3   6         14.52         16.62         0.90 o                         
   2  -3   6          8.62          7.66         0.97 o                         
   3  -3   6          0.03         -0.83         0.83 o                         
   4  -3   6          5.55          6.72         2.53 o                         
  -4  -2   6          0.14          2.05         1.07 o                         
  -3  -2   6        171.47        171.57         5.87 o                         
  -2  -2   6          2.28          1.54         0.43 o                         
  -1  -2   6         40.70         43.76         1.05 o                         
   0  -2   6          2.31          3.90         0.36 o                         
   1  -2   6        307.69        330.40         4.28 o                         
   2  -2   6         13.02         13.68         1.88 o                         
   3  -2   6          4.85          6.44         1.88 o                         
   4  -2   6         64.96         59.81         5.49 o                         
  -4  -1   6         11.33          6.20         1.28 o                         
  -3  -1   6          7.64          5.88         1.07 o                         
  -2  -1   6          0.19          0.29         0.31 o                         
  -1  -1   6         10.72         10.80         0.86 o                         
   0  -1   6        629.06        671.89         7.24 o                         
   1  -1   6         21.92         20.71         1.05 o                         
   2  -1   6         12.67         13.48         1.13 o                         
   3  -1   6         24.11         22.47         3.02 o                         
   4  -1   6          2.85          3.01         2.09 o                         
  -4   0   6          0.03         -0.94         0.94 o                         
  -3   0   6         21.11         17.97         1.53 o                         
  -2   0   6         31.75         39.17         1.41 o                         
  -1   0   6          2.10          3.19         0.33 o                         
   0   0   6        165.40        176.27         2.62 o                         
   1   0   6         60.39         63.99         1.44 o                         
   2   0   6         33.05         37.76         1.77 o                         
   3   0   6          8.78          6.24         1.71 o                         
   4   0   6         15.81         11.99         2.55 o                         
  -4   1   6          5.90          5.58         2.26 o                         
  -3   1   6          2.99          2.55         0.82 o                         
  -2   1   6        111.25        116.49         2.55 o                         
  -1   1   6         55.83         56.52         1.41 o                         
   0   1   6          6.12          6.62         0.57 o                         
   1   1   6         68.33         65.00         1.69 o                         
   2   1   6        143.53        147.90         3.89 o                         
   3   1   6        145.21        139.91         9.37 o                         
  -4   2   6         12.24         14.31         2.70 o                         
  -3   2   6         12.13         12.48         1.49 o                         
  -2   2   6        174.52        187.29         3.51 o                         
  -1   2   6          1.23          0.78         0.29 o                         
   0   2   6        131.77        131.85         1.95 o                         
   1   2   6         84.04         83.02         1.97 o                         
   2   2   6         34.46         34.82         3.15 o                         
   3   2   6         13.75         10.22         2.17 o                         
  -4   3   6          4.61          9.68         3.68 o                         
  -3   3   6         32.06         29.23         3.75 o                         
  -2   3   6        192.86        199.93         4.47 o                         
  -1   3   6         38.92         40.01         1.44 o                         
   0   3   6         22.81         22.00         0.99 o                         
   1   3   6          0.79          0.60         0.56 o                         
   2   3   6          2.95          2.48         1.33 o                         
   3   3   6         17.26         15.81         2.75 o                         
  -4   4   6         24.54         30.29         5.69 o                         
  -3   4   6         28.74         31.71         3.92 o                         
  -2   4   6        217.30        217.25         6.20 o                         
  -1   4   6         30.42         29.57         1.89 o                         
   0   4   6          1.74          0.89         0.51 o                         
   1   4   6          0.00         -0.43         0.43 o                         
   2   4   6          0.22         -0.08         1.43 o                         
   3   4   6          3.02          1.84         1.55 o                         
  -3   5   6          2.22          1.82         1.32 o                         
  -2   5   6         66.71         64.64         4.99 o                         
  -1   5   6         42.76         49.37         4.12 o                         
   0   5   6          0.40         -0.25         0.65 o                         
   1   5   6          0.12         -0.76         0.76 o                         
   2   5   6         50.24         47.27         4.48 o                         
  -3   6   6          0.72          2.87         2.51 o                         
  -2   6   6          0.96          2.78         1.49 o                         
  -1   6   6          0.15          0.18         0.88 o                         
   0   6   6          0.98          0.65         1.17 o                         
   1   6   6         46.44         39.71         4.08 o                         
   2   6   6         19.10         21.54         3.21 o                         
  -3   7   6          0.00          1.75         2.82 o                         
  -2   7   6         13.26         14.88         5.27 o                         
  -1   7   6          6.18          1.65         1.44 o                         
   0   7   6          5.28          0.63         1.39 o                         
   1   7   6         30.95         29.35         3.70 o                         
  -2   8   6          1.19         -0.35         1.28 o                         
  -1   8   6         37.72         26.81         3.62 o                         
   0   8   6          9.57          8.20         2.33 o                         
   1   8   6          9.82         10.31         2.79 o                         
  -1 -11   7          3.94          3.91         1.91 o                         
   0 -11   7          0.16         -0.89         1.27 o                         
   1 -11   7         11.11         11.34         2.37 o                         
  -2 -10   7          3.04          3.74         1.60 o                         
  -1 -10   7          0.78          1.78         1.07 o                         
   0 -10   7          1.33          2.89         1.39 o                         
   1 -10   7          7.12          6.27         2.39 o                         
   2 -10   7          0.91         -0.51         1.37 o                         
  -2  -9   7          0.27          0.47         0.93 o                         
  -1  -9   7         15.27         14.49         1.55 o                         
   0  -9   7         24.89         21.56         3.55 o                         
   1  -9   7          4.56          1.18         3.72 o                         
   2  -9   7          0.74          1.37         1.40 o                         
  -3  -8   7         15.07         16.39         2.41 o                         
  -2  -8   7          2.55          2.16         0.95 o                         
  -1  -8   7          7.36          5.18         0.93 o                         
   0  -8   7        125.59        104.25         4.60 o                         
   1  -8   7         35.39         37.42         3.87 o                         
   2  -8   7        111.26        116.10        11.00 o                         
   3  -8   7         80.85         74.55         5.02 o                         
  -3  -7   7          0.72          1.45         1.05 o                         
  -2  -7   7        104.05        101.88         3.14 o                         
  -1  -7   7         45.87         45.55         1.95 o                         
   0  -7   7         57.89         59.12         2.76 o                         
   1  -7   7         52.72         63.50         3.95 o                         
   2  -7   7         59.44         74.64         5.60 o                         
   3  -7   7         55.87         57.17         4.20 o                         
  -3  -6   7          5.98          6.35         1.54 o                         
  -2  -6   7          5.67          6.30         1.17 o                         
  -1  -6   7          0.00         -0.26         0.28 o                         
   0  -6   7          1.45          2.20         0.71 o                         
   1  -6   7          7.69          5.76         1.16 o                         
   2  -6   7          3.90          1.81         1.04 o                         
   3  -6   7         33.23         32.20         3.17 o                         
  -4  -5   7          3.52          2.07         1.28 o                         
  -3  -5   7          6.05          6.25         1.38 o                         
  -2  -5   7        112.16        104.14         3.26 o                         
  -1  -5   7         34.33         35.34         1.10 o                         
   0  -5   7        256.77        251.69         4.23 o                         
   1  -5   7         94.16         96.18         3.34 o                         
   2  -5   7          7.87          7.52         1.31 o                         
   3  -5   7         59.18         64.61         6.73 o                         
  -4  -4   7         36.22         33.69        14.00 o                         
  -3  -4   7        132.42        137.67         5.61 o                         
  -2  -4   7        431.99        433.45         7.21 o                         
  -1  -4   7         76.88         80.50         1.36 o                         
   0  -4   7         44.01         39.37         1.36 o                         
   1  -4   7          0.77          0.83         0.42 o                         
   2  -4   7          7.88          6.00         1.35 o                         
   3  -4   7          0.31          1.03         1.13 o                         
  -4  -3   7          5.89          4.48         1.44 o                         
  -3  -3   7         52.74         47.98         7.64 o                         
  -2  -3   7        129.94        129.71         6.36 o                         
  -1  -3   7        112.94        106.39         1.76 o                         
   0  -3   7          3.31          3.61         0.63 o                         
   1  -3   7          9.56          9.27         0.78 o                         
   2  -3   7         11.97         13.84         1.49 o                         
   3  -3   7          0.36          0.49         0.96 o                         
  -4  -2   7          9.06          7.27         1.51 o                         
  -3  -2   7          6.04          3.66         1.47 o                         
  -2  -2   7         19.50         18.50         1.91 o                         
  -1  -2   7          0.00          0.32         0.27 o                         
   0  -2   7         74.37         81.40         1.62 o                         
   1  -2   7         42.42         46.72         2.28 o                         
   2  -2   7         21.21         18.97         1.77 o                         
   3  -2   7          1.53          0.23         1.53 o                         
  -4  -1   7          0.56          0.25         1.25 o                         
  -3  -1   7          2.29          0.96         1.02 o                         
  -2  -1   7         31.02         31.12         1.91 o                         
  -1  -1   7         13.24         15.18         0.95 o                         
   0  -1   7         37.90         40.31         1.26 o                         
   1  -1   7        147.18        163.60         3.25 o                         
   2  -1   7        128.97        135.56         3.04 o                         
   3  -1   7        107.09        103.16        14.32 o                         
  -4   0   7         28.30         25.13         3.43 o                         
  -3   0   7         10.99         11.22         1.68 o                         
  -2   0   7          2.49          1.89         0.64 o                         
  -1   0   7        222.96        236.50         3.74 o                         
   0   0   7         12.00         16.37         0.88 o                         
   1   0   7        123.27        130.40         3.11 o                         
   2   0   7         39.11         43.00         2.76 o                         
   3   0   7         31.19         23.60         3.20 o                         
  -4   1   7         11.29         11.23         2.04 o                         
  -3   1   7          4.73          3.30         1.20 o                         
  -2   1   7          4.05          2.76         0.82 o                         
  -1   1   7          5.75          5.15         0.61 o                         
   0   1   7          0.12          0.30         0.27 o                         
   1   1   7          1.20          0.61         0.49 o                         
   2   1   7          0.17          0.80         1.01 o                         
   3   1   7          0.43          1.56         1.43 o                         
  -4   2   7          0.15          0.34         1.09 o                         
  -3   2   7         17.45         13.41         1.82 o                         
  -2   2   7          1.87          0.35         0.77 o                         
  -1   2   7         85.45         85.26         2.58 o                         
   0   2   7        177.63        178.87         3.11 o                         
   1   2   7        295.51        294.96         5.97 o                         
   2   2   7         43.39         49.17         4.03 o                         
   3   2   7          0.23          0.56         1.27 o                         
  -4   3   7         15.99         13.20         6.03 o                         
  -3   3   7         51.16         51.19         5.85 o                         
  -2   3   7         32.83         28.63         4.62 o                         
  -1   3   7        663.19        693.40        11.47 o                         
   0   3   7         46.54         45.88         2.15 o                         
   1   3   7         23.65         22.09         3.95 o                         
   2   3   7          1.97          2.19         1.68 o                         
   3   3   7          0.43         -0.04         1.39 o                         
  -3   4   7         17.89         16.18         2.82 o                         
  -2   4   7         34.17         38.13         3.38 o                         
  -1   4   7         85.62         88.43         4.56 o                         
   0   4   7         90.88         94.16         4.39 o                         
   1   4   7          6.21          4.14         1.13 o                         
   2   4   7          4.04          2.38         2.08 o                         
  -3   5   7         13.20         10.08         2.23 o                         
  -2   5   7          4.72          4.22         1.73 o                         
  -1   5   7          3.69          2.87         3.03 o                         
   0   5   7          4.56          5.40         1.51 o                         
   1   5   7         13.02         11.53         2.24 o                         
   2   5   7          2.13         -0.18         1.27 o                         
  -3   6   7          7.41          9.03         2.48 o                         
  -2   6   7         14.32          8.08         3.09 o                         
  -1   6   7          5.17          3.94         1.68 o                         
   0   6   7          1.31         -1.22         1.22 o                         
   1   6   7          6.23          5.82         2.01 o                         
   2   6   7         16.50         11.96         2.51 o                         
  -2   7   7          0.16          0.02         1.79 o                         
  -1   7   7          1.69          1.10         1.41 o                         
   0   7   7         26.67         25.88         3.47 o                         
   1   7   7          0.03         -0.46         1.77 o                         
  -1   8   7          0.06          0.36         1.38 o                         
   0   8   7          0.00          3.43         1.93 o                         
   0 -11   8          0.11          0.48         1.29 o                         
  -2 -10   8          0.71          0.84         1.51 o                         
  -1 -10   8          3.14          4.54         1.52 o                         
   0 -10   8         21.57         16.67         2.51 o                         
   1 -10   8          0.56          0.15         1.42 o                         
  -2  -9   8          0.24          2.64         1.35 o                         
  -1  -9   8          3.48          1.78         1.10 o                         
   0  -9   8          0.04         -0.11         0.99 o                         
   1  -9   8         43.16         46.92         4.89 o                         
   2  -9   8         20.02         23.37         3.62 o                         
  -3  -8   8          1.75          5.30         1.70 o                         
  -2  -8   8          8.39         10.65         2.02 o                         
  -1  -8   8         15.90         15.10         1.38 o                         
   0  -8   8         11.97          9.02         2.04 o                         
   1  -8   8         37.62         35.50         3.80 o                         
   2  -8   8          3.53          1.30         1.72 o                         
  -3  -7   8          9.83         11.11         1.89 o                         
  -2  -7   8          0.56          1.33         0.71 o                         
  -1  -7   8         15.74         14.25         1.05 o                         
   0  -7   8         13.02         14.92         1.60 o                         
   1  -7   8        168.81        152.68        10.19 o                         
   2  -7   8         48.95         61.86         7.38 o                         
   3  -7   8          1.88         -0.55         1.38 o                         
  -3  -6   8         34.19         39.77         5.15 o                         
  -2  -6   8          0.74          0.19         0.97 o                         
  -1  -6   8          0.27          0.29         0.40 o                         
   0  -6   8        199.91        198.40         6.08 o                         
   1  -6   8        262.43        276.19         5.57 o                         
   2  -6   8         60.86         68.80         6.97 o                         
   3  -6   8          1.99          1.59         1.54 o                         
  -3  -5   8          9.16          9.51         1.74 o                         
  -2  -5   8         64.87         65.15         3.76 o                         
  -1  -5   8        429.38        421.18         5.39 o                         
   0  -5   8         55.17         59.47         2.22 o                         
   1  -5   8          0.05         -0.15         0.59 o                         
   2  -5   8          0.14         -0.30         0.80 o                         
   3  -5   8          1.03          0.00         1.36 o                         
  -4  -4   8          3.22          1.52         1.74 o                         
  -3  -4   8         11.30         10.35         1.76 o                         
  -2  -4   8         68.92         70.76         6.06 o                         
  -1  -4   8        612.26        581.23         7.30 o                         
   0  -4   8          3.80          2.23         0.65 o                         
   1  -4   8          7.63          5.76         1.13 o                         
   2  -4   8         24.62         26.48         2.54 o                         
   3  -4   8          2.91          2.60         1.83 o                         
  -4  -3   8         14.30          8.59         1.82 o                         
  -3  -3   8         90.08         88.06         5.80 o                         
  -2  -3   8        336.89        330.92         8.17 o                         
  -1  -3   8          0.28         -0.31         0.36 o                         
   0  -3   8         20.77         19.60         1.33 o                         
   1  -3   8         39.25         32.47         1.99 o                         
   2  -3   8          2.61          2.44         1.05 o                         
   3  -3   8          5.45          6.57         1.57 o                         
  -4  -2   8          5.06          5.36         1.66 o                         
  -3  -2   8         13.57         15.56         2.11 o                         
  -2  -2   8         46.86         51.98         3.12 o                         
  -1  -2   8          3.95          2.76         0.69 o                         
   0  -2   8          2.92          1.38         0.62 o                         
   1  -2   8          2.16          1.48         0.71 o                         
   2  -2   8         53.06         53.94         6.17 o                         
   3  -2   8         25.20         23.10         4.48 o                         
  -4  -1   8          7.50          4.64         1.87 o                         
  -3  -1   8          2.96          0.14         1.04 o                         
  -2  -1   8          2.71          2.00         0.63 o                         
  -1  -1   8         49.83         50.77         2.08 o                         
   0  -1   8         17.08         19.54         1.35 o                         
   1  -1   8          5.11          6.19         1.00 o                         
   2  -1   8         32.51         34.88         2.79 o                         
   3  -1   8         13.29          9.87         5.15 o                         
  -4   0   8         29.50         26.09         2.93 o                         
  -3   0   8         28.85         27.90         3.90 o                         
  -2   0   8         28.25         29.36         3.81 o                         
  -1   0   8          3.53          5.27         0.70 o                         
   0   0   8          5.12          7.95         0.89 o                         
   1   0   8         42.51         42.85         2.75 o                         
   2   0   8        114.96        113.97         9.81 o                         
   3   0   8         12.28          7.66         2.78 o                         
  -4   1   8         20.80         16.98         2.45 o                         
  -3   1   8          0.03         -0.22         0.79 o                         
  -2   1   8         48.63         50.91         2.73 o                         
  -1   1   8          3.59          2.86         0.95 o                         
   0   1   8          5.90          6.65         0.79 o                         
   1   1   8        189.30        194.59         4.74 o                         
   2   1   8        133.88        146.37         6.05 o                         
  -4   2   8          1.26          0.22         1.51 o                         
  -3   2   8         15.69         13.26         2.08 o                         
  -2   2   8          2.39          2.76         0.94 o                         
  -1   2   8         19.01         17.11         2.21 o                         
   0   2   8        365.49        378.39         5.83 o                         
   1   2   8          0.81          1.54         0.87 o                         
   2   2   8          7.18         10.63         2.26 o                         
   3   2   8          0.01          3.23         2.82 o                         
  -3   3   8          0.08          0.36         1.11 o                         
  -2   3   8          6.82          6.96         1.19 o                         
  -1   3   8          1.34          0.95         0.68 o                         
   0   3   8        516.82        533.02        13.45 o                         
   1   3   8          0.57          0.32         1.17 o                         
   2   3   8         13.47         16.48         2.76 o                         
  -3   4   8          0.01          0.11         1.17 o                         
  -2   4   8        173.84        190.30         7.76 o                         
  -1   4   8        215.25        219.05        11.03 o                         
   0   4   8          1.03          0.12         1.07 o                         
   1   4   8         12.68          9.47         2.12 o                         
   2   4   8         11.23         15.04         2.61 o                         
  -3   5   8         12.20          6.77         2.96 o                         
  -2   5   8         24.65         33.92         4.73 o                         
  -1   5   8         37.48         33.79         3.58 o                         
   0   5   8          3.84          0.95         1.21 o                         
   1   5   8          0.95          1.44         1.38 o                         
   2   5   8          0.12         -0.17         1.75 o                         
  -2   6   8          9.43          8.62         3.07 o                         
  -1   6   8          0.24         -1.12         2.11 o                         
   0   6   8         28.74         37.64         6.01 o                         
   1   6   8          0.94          0.76         2.33 o                         
  -1   7   8          5.31          4.54         2.10 o                         
   0   7   8          0.04          0.62         1.43 o                         
  -1 -10   9          7.95         13.34         3.38 o                         
   0 -10   9          0.07          0.67         1.19 o                         
   1 -10   9         12.95          6.83         3.06 o                         
  -2  -9   9          1.80          0.90         1.70 o                         
  -1  -9   9         19.81         19.14         2.41 o                         
   0  -9   9          2.48          2.82         1.30 o                         
   1  -9   9         11.79          8.36         1.77 o                         
   2  -9   9          9.08          7.05         4.24 o                         
  -2  -8   9         21.89         24.73         2.15 o                         
  -1  -8   9          0.03         -0.73         0.73 o                         
   0  -8   9          7.29          5.54         1.47 o                         
   1  -8   9          4.24          5.81         1.45 o                         
   2  -8   9         80.08         80.42         5.52 o                         
  -3  -7   9          1.46          3.62         1.73 o                         
  -2  -7   9          2.71          1.74         1.01 o                         
  -1  -7   9          0.92          0.51         0.69 o                         
   0  -7   9          4.44          3.82         1.26 o                         
   1  -7   9         11.78         12.50         3.32 o                         
   2  -7   9          0.68         -0.97         0.97 o                         
  -3  -6   9          0.00          0.71         1.24 o                         
  -2  -6   9          0.94          1.55         0.84 o                         
  -1  -6   9        104.65        106.01         5.22 o                         
   0  -6   9          0.58          0.35         0.82 o                         
   1  -6   9         24.99         29.88         2.30 o                         
   2  -6   9         15.53         14.44         1.86 o                         
   3  -6   9          0.17         -1.13         1.42 o                         
  -3  -5   9          0.08         -0.01         0.91 o                         
  -2  -5   9         23.12         24.84         2.40 o                         
  -1  -5   9          4.92          4.80         2.13 o                         
   0  -5   9        874.02        846.12        16.21 o                         
   1  -5   9         31.39         32.94         2.38 o                         
   2  -5   9         22.44         22.69         2.64 o                         
   3  -5   9         26.78         25.19         3.01 o                         
  -3  -4   9          0.38          0.78         1.12 o                         
  -2  -4   9        207.90        207.75         8.23 o                         
  -1  -4   9        567.56        564.68        11.56 o                         
   0  -4   9         52.28         52.95         2.90 o                         
   1  -4   9          4.67          4.52         1.20 o                         
   2  -4   9          3.13          2.68         1.27 o                         
   3  -4   9          0.70          1.05         1.34 o                         
  -4  -3   9          1.04         -0.31         1.17 o                         
  -3  -3   9         11.44         12.82         1.95 o                         
  -2  -3   9         17.41         17.97         3.38 o                         
  -1  -3   9         16.83         16.07         3.47 o                         
   0  -3   9         48.52         50.27         2.27 o                         
   1  -3   9          1.78          0.15         0.86 o                         
   2  -3   9         16.47         14.56         2.03 o                         
   3  -3   9         19.21         17.56         3.02 o                         
  -4  -2   9         20.88         12.66         2.64 o                         
  -3  -2   9         47.71         54.06         8.99 o                         
  -2  -2   9         43.20         38.17         3.68 o                         
  -1  -2   9          4.17          3.59         0.92 o                         
   0  -2   9         65.54         64.84         2.43 o                         
   1  -2   9          3.94          0.93         0.69 o                         
   2  -2   9          4.47          2.01         1.03 o                         
   3  -2   9         24.51         24.41         3.34 o                         
  -4  -1   9         37.89         34.82         4.18 o                         
  -3  -1   9        124.79        125.76         4.99 o                         
  -2  -1   9          5.45          2.66         0.85 o                         
  -1  -1   9         39.20         37.65         4.26 o                         
   0  -1   9          2.32          3.28         0.83 o                         
   1  -1   9          9.93          6.87         1.36 o                         
   2  -1   9          0.36          0.52         2.29 o                         
   3  -1   9         24.29         17.75         4.12 o                         
  -4   0   9          0.84          0.73         1.22 o                         
  -3   0   9         21.53         18.87         2.30 o                         
  -2   0   9         23.23         17.77         1.96 o                         
  -1   0   9          0.22          0.03         0.53 o                         
   0   0   9          0.11         -0.51         0.62 o                         
   1   0   9          0.04         -0.09         0.76 o                         
   2   0   9          1.56         -0.18         0.98 o                         
   3   0   9          0.13          0.36         2.51 o                         
  -3   1   9         25.12         16.30         2.29 o                         
  -2   1   9          0.95          1.83         0.90 o                         
  -1   1   9          0.02         -0.05         0.61 o                         
   0   1   9         98.27        101.70         3.59 o                         
   1   1   9          5.86          7.02         1.44 o                         
   2   1   9         14.41         13.05         2.37 o                         
  -3   2   9          9.65         12.97         3.20 o                         
  -2   2   9          0.63          0.29         0.83 o                         
  -1   2   9         32.63         34.07         2.72 o                         
   0   2   9         14.23         13.25         1.73 o                         
   1   2   9        432.36        441.50        18.69 o                         
   2   2   9          2.67          3.00         2.78 o                         
  -3   3   9          0.32          1.81         1.77 o                         
  -2   3   9          6.02          5.34         1.38 o                         
  -1   3   9        168.59        193.40         7.37 o                         
   0   3   9        160.67        180.03         7.13 o                         
   1   3   9         80.13         87.99         8.34 o                         
   2   3   9          2.58          5.26         1.82 o                         
  -3   4   9          0.03          0.66         1.28 o                         
  -2   4   9          0.07         -0.99         1.10 o                         
  -1   4   9         27.73         34.30         3.64 o                         
   0   4   9          3.50          3.45         2.08 o                         
   1   4   9         32.16         41.55         4.24 o                         
   2   4   9          0.38          0.50         1.61 o                         
  -2   5   9         38.38         37.78         4.32 o                         
  -1   5   9         27.87         34.73         3.88 o                         
   0   5   9          0.01         -0.94         1.43 o                         
   1   5   9         32.48         36.44         4.08 o                         
  -2   6   9         64.58         54.94         7.40 o                         
  -1   6   9         12.42         15.17         6.39 o                         
   0   6   9         10.85          8.69         3.36 o                         
  -1 -10  10          1.83          1.12         1.93 o                         
   0 -10  10          8.46          9.98         3.17 o                         
  -1  -9  10          5.48          6.56         2.10 o                         
   0  -9  10          6.16          4.72         2.30 o                         
   1  -9  10          3.55          3.09         1.61 o                         
  -2  -8  10         17.20         22.01         5.55 o                         
  -1  -8  10         15.88         16.89         1.92 o                         
   0  -8  10          6.34         10.73         2.82 o                         
   1  -8  10          0.12          0.10         1.04 o                         
   2  -8  10          0.90          1.56         2.25 o                         
  -3  -7  10         47.55         57.23         5.20 o                         
  -2  -7  10          1.06          0.33         1.04 o                         
  -1  -7  10          0.06          0.82         1.00 o                         
   0  -7  10         48.83         52.32         3.70 o                         
   1  -7  10          1.36          0.81         1.07 o                         
   2  -7  10          0.07         -1.32         1.32 o                         
  -3  -6  10          0.05         -0.66         1.11 o                         
  -2  -6  10          0.24          0.90         1.16 o                         
  -1  -6  10         25.44         25.76         2.45 o                         
   0  -6  10         19.84         23.73         3.13 o                         
   1  -6  10        128.28        129.62         5.03 o                         
   2  -6  10          0.09         -0.42         1.00 o                         
  -3  -5  10          0.01          1.39         1.28 o                         
  -2  -5  10         18.29         16.79         8.18 o                         
  -1  -5  10          0.05         -0.44         0.94 o                         
   0  -5  10        118.39        116.26         5.93 o                         
   1  -5  10        144.37        149.49         5.96 o                         
   2  -5  10          1.52          3.08         1.32 o                         
  -3  -4  10         18.10         16.81         2.21 o                         
  -2  -4  10         33.55         43.20         3.11 o                         
  -1  -4  10        192.87        186.30         5.64 o                         
   0  -4  10        127.19        128.59         3.89 o                         
   1  -4  10        139.14        142.39         7.29 o                         
   2  -4  10         16.10         11.89         2.01 o                         
   3  -4  10         15.55         10.65         3.14 o                         
  -3  -3  10        124.10        139.49         6.49 o                         
  -2  -3  10        174.14        181.03         6.74 o                         
  -1  -3  10         10.74          8.73         1.54 o                         
   0  -3  10          8.02          6.27         0.99 o                         
   1  -3  10         14.34         12.61         1.91 o                         
   2  -3  10         13.11         13.26         2.15 o                         
   3  -3  10          0.03         -0.88         1.84 o                         
  -3  -2  10         10.74          8.24         4.41 o                         
  -2  -2  10         37.47         40.43         2.62 o                         
  -1  -2  10          0.10         -0.64         0.66 o                         
   0  -2  10          7.04          3.86         0.87 o                         
   1  -2  10         11.10         12.03         1.49 o                         
   2  -2  10          7.13          6.38         1.55 o                         
   3  -2  10          9.87          7.37         3.16 o                         
  -3  -1  10          8.61          8.49         2.02 o                         
  -2  -1  10         29.67         27.49         2.24 o                         
  -1  -1  10         72.10         63.90         5.51 o                         
   0  -1  10         28.63         25.71         1.98 o                         
   1  -1  10          3.36          3.37         1.18 o                         
   2  -1  10          0.46          0.07         1.55 o                         
  -3   0  10          0.11          2.00         1.18 o                         
  -2   0  10         84.24         84.55         3.70 o                         
  -1   0  10          0.43          0.52         0.96 o                         
   0   0  10          1.21          1.45         0.95 o                         
   1   0  10         10.52         10.86         1.78 o                         
   2   0  10         13.52         14.34         4.03 o                         
  -3   1  10          0.17          0.43         1.01 o                         
  -2   1  10          0.48         -1.25         1.25 o                         
  -1   1  10          1.80          0.88         0.93 o                         
   0   1  10          2.13          2.05         0.92 o                         
   1   1  10         29.11         33.33         2.84 o                         
   2   1  10         66.06         69.73         5.35 o                         
  -3   2  10          3.42          4.05         1.44 o                         
  -2   2  10          0.04         -0.11         1.05 o                         
  -1   2  10         11.75         10.18         1.50 o                         
   0   2  10          0.29          0.29         1.17 o                         
   1   2  10         41.04         42.43         4.22 o                         
   2   2  10         81.06         86.01        12.80 o                         
  -3   3  10          8.39          8.20         2.44 o                         
  -2   3  10         28.65         28.70         2.81 o                         
  -1   3  10         26.85         24.77         3.12 o                         
   0   3  10         69.93         60.73         4.85 o                         
   1   3  10          7.81          3.29         1.55 o                         
  -2   4  10         63.54         68.25         5.73 o                         
  -1   4  10         34.86         35.90         3.97 o                         
   0   4  10          0.75          1.12         2.29 o                         
   1   4  10          8.34          4.34         2.40 o                         
  -2   5  10          3.39          1.78         1.62 o                         
  -1   5  10         13.40         11.64         2.50 o                         
  -1  -9  11         30.75         53.51         6.56 o                         
   0  -9  11         40.73         57.61         5.56 o                         
   1  -9  11          0.05         -0.77         1.23 o                         
  -2  -8  11         53.86        102.36        10.08 o                         
  -1  -8  11          0.00         -0.37         1.06 o                         
   0  -8  11          0.50         -0.57         1.34 o                         
   1  -8  11          4.25          5.56         3.32 o                         
  -2  -7  11         22.19         27.23         2.48 o                         
  -1  -7  11          1.61          1.89         2.22 o                         
   0  -7  11          0.00          0.61         1.05 o                         
   1  -7  11         30.30         36.88         3.38 o                         
   2  -7  11         28.80         29.70         3.43 o                         
  -3  -6  11          3.09          0.93         1.73 o                         
  -2  -6  11          0.86         -0.81         1.08 o                         
  -1  -6  11         23.26         25.02         2.57 o                         
   0  -6  11          6.21          6.78         1.65 o                         
   1  -6  11        134.78        144.93         7.03 o                         
   2  -6  11         28.45         30.08         3.17 o                         
  -3  -5  11          3.15          2.71         1.37 o                         
  -2  -5  11         17.07         20.31         3.00 o                         
  -1  -5  11          0.02         -0.70         0.70 o                         
   0  -5  11          6.23          1.55         1.93 o                         
   1  -5  11         56.81         60.62         4.26 o                         
   2  -5  11        116.96        130.52         7.80 o                         
  -3  -4  11         19.76         19.86         7.08 o                         
  -2  -4  11          5.67          5.87         2.91 o                         
  -1  -4  11         18.72         23.54         2.88 o                         
   0  -4  11          7.82          4.93         1.42 o                         
   1  -4  11         25.02         28.28         2.82 o                         
   2  -4  11         11.47         12.16         2.27 o                         
  -3  -3  11         53.22         55.03         4.00 o                         
  -2  -3  11         31.63         30.50        10.17 o                         
  -1  -3  11          0.23         -0.77         0.77 o                         
   0  -3  11         18.07         17.16         2.68 o                         
   1  -3  11         11.14          8.45         1.68 o                         
   2  -3  11         12.41          9.44         2.02 o                         
  -3  -2  11         33.94         26.05         2.83 o                         
  -2  -2  11          3.40          3.13         1.85 o                         
  -1  -2  11          2.58          0.27         1.64 o                         
   0  -2  11         75.03         70.79         4.09 o                         
   1  -2  11         53.22         41.76         5.29 o                         
   2  -2  11          0.03          0.87         1.27 o                         
  -3  -1  11         19.20         13.74         2.91 o                         
  -2  -1  11          0.35         -0.75         0.98 o                         
  -1  -1  11         84.47         72.57         5.26 o                         
   0  -1  11          1.43          2.05         1.59 o                         
   1  -1  11          2.59          1.47         1.03 o                         
   2  -1  11          7.80          5.54         4.21 o                         
  -3   0  11          0.40         -1.15         1.15 o                         
  -2   0  11          8.95          6.33         1.33 o                         
  -1   0  11         34.15         25.37         2.65 o                         
   0   0  11          7.58          4.64         1.30 o                         
   1   0  11          0.02          0.05         1.53 o                         
   2   0  11          8.12         10.80         3.45 o                         
  -3   1  11         21.52         24.07         2.88 o                         
  -2   1  11          1.14          0.86         1.01 o                         
  -1   1  11          0.02         -0.60         0.99 o                         
   0   1  11          0.16         -0.52         0.88 o                         
   1   1  11          5.44          7.10         2.17 o                         
   2   1  11         86.41         80.82        17.03 o                         
  -3   2  11          0.11          3.00         2.73 o                         
  -2   2  11         12.48         14.98         2.16 o                         
  -1   2  11          1.65          2.77         1.64 o                         
   0   2  11          6.17          7.93         2.07 o                         
   1   2  11          0.36          0.99         1.63 o                         
  -2   3  11         13.83         16.50         3.19 o                         
  -1   3  11          0.01         -0.36         2.11 o                         
   0   3  11          1.40         -0.57         1.29 o                         
   1   3  11          5.85          6.51         1.97 o                         
  -1   4  11          3.39         -0.67         2.87 o                         
   0   4  11          9.88          6.14         3.54 o                         
  -1  -8  12         77.86        105.77         6.82 o                         
   0  -8  12          1.57          0.54         2.13 o                         
   1  -8  12         10.64          7.51         2.77 o                         
  -2  -7  12         13.68         20.81         2.66 o                         
  -1  -7  12          0.12         -0.23         1.27 o                         
   0  -7  12          8.88         13.57         2.33 o                         
   1  -7  12          6.43          5.74         1.87 o                         
  -2  -6  12          4.48          5.83         1.80 o                         
  -1  -6  12          2.27          1.97         1.50 o                         
   0  -6  12         18.57         19.55         2.69 o                         
   1  -6  12          0.46          0.75         1.63 o                         
  -2  -5  12          1.79          1.16         1.18 o                         
  -1  -5  12          0.00         -0.27         1.17 o                         
   0  -5  12         41.19         55.16         4.98 o                         
   1  -5  12          1.70          1.09         1.52 o                         
   2  -5  12         35.07         39.40         5.81 o                         
  -3  -4  12          6.68         11.34         3.59 o                         
  -2  -4  12         22.23         25.05         2.77 o                         
  -1  -4  12          0.10         -0.98         1.00 o                         
   0  -4  12          3.74          2.56         1.40 o                         
   1  -4  12         16.75         12.63         3.19 o                         
   2  -4  12          7.27          1.81         2.04 o                         
  -3  -3  12         35.14         31.86         5.24 o                         
  -2  -3  12          3.15          3.23         1.44 o                         
  -1  -3  12          8.89          6.03         1.46 o                         
   0  -3  12          0.42          0.63         0.82 o                         
   1  -3  12          4.73          2.61         1.31 o                         
   2  -3  12          6.90         10.52         2.85 o                         
  -3  -2  12          2.06          2.50         1.65 o                         
  -2  -2  12          5.60          4.43         1.57 o                         
  -1  -2  12          8.10          4.93         1.42 o                         
   0  -2  12         15.33         15.50         3.74 o                         
   1  -2  12         10.90          9.70         1.98 o                         
   2  -2  12          3.60          5.78         2.23 o                         
  -3  -1  12          5.29          7.96         2.35 o                         
  -2  -1  12          3.92          4.19         1.42 o                         
  -1  -1  12         27.69         26.79         2.76 o                         
   0  -1  12         87.55         77.40         4.62 o                         
   1  -1  12          0.01         -0.25         0.93 o                         
  -2   0  12         32.16         31.27         3.74 o                         
  -1   0  12          6.90          3.58         1.76 o                         
   0   0  12          0.74          1.15         1.04 o                         
   1   0  12         19.85         21.24         3.06 o                         
  -2   1  12          2.30          2.47         2.93 o                         
  -1   1  12         14.61         17.97         2.45 o                         
   0   1  12          2.64         -0.23         1.28 o                         
   1   1  12          3.25          1.94         1.54 o                         
  -2   2  12          5.89          7.55         4.35 o                         
  -1   2  12         13.42         19.71         3.32 o                         
   0   2  12          3.40          7.06         2.26 o                         
  -1   3  12          3.29          2.42         1.89 o                         
   0   3  12          6.25          3.54         3.41 o                         
  -1  -7  13          2.96          0.60         1.32 o                         
   0  -7  13          2.84          3.15         1.66 o                         
  -1  -6  13         32.95         41.96         4.65 o                         
   0  -6  13         24.21         22.88         3.67 o                         
   1  -6  13         42.74         52.88         5.17 o                         
  -2  -5  13         52.87         68.24         5.93 o                         
  -1  -5  13          0.28         -1.54         1.54 o                         
   0  -5  13          2.34          2.36         1.38 o                         
   1  -5  13          6.83          4.27         2.85 o                         
  -2  -4  13         25.67         34.00        10.20 o                         
  -1  -4  13          0.66          0.26         1.02 o                         
   0  -4  13          0.00          0.89         1.28 o                         
   1  -4  13          0.03          3.14         3.53 o                         
  -2  -3  13          0.01          0.12         1.24 o                         
  -1  -3  13         27.10         34.71        11.99 o                         
   0  -3  13          8.53          6.39         1.62 o                         
   1  -3  13         21.87         22.70         4.19 o                         
  -2  -2  13          2.93          0.95         1.47 o                         
  -1  -2  13          0.39         -0.12         1.15 o                         
   0  -2  13          0.08         -0.37         0.95 o                         
   1  -2  13         30.58         24.07         2.83 o                         
  -2  -1  13          5.99          4.04         2.12 o                         
  -1  -1  13          4.04          2.45         1.55 o                         
   0  -1  13          0.13          0.74         1.43 o                         
   1  -1  13          8.87          4.95         2.26 o                         
  -2   0  13         19.54         15.88         4.37 o                         
  -1   0  13         14.42         10.35         2.20 o                         
   0   0  13          0.00          0.10         1.17 o                         
  -1   1  13          0.16          0.07         1.61 o                         
   0   1  13         39.62         44.14         6.14 o                         
  -1  -5  14         96.69        118.75        11.25 o                         
   0  -5  14          1.06          0.51         1.41 o                         
  -1  -4  14          1.79          1.83         1.46 o                         
   0  -4  14          1.43         -0.16         1.64 o                         
  -1  -3  14          0.47         -0.27         1.23 o                         
   0  -3  14          1.70          0.86         1.22 o                         
  -1  -2  14          3.44          5.98         1.93 o                         
   0  -2  14         17.15         22.24         2.79 o                         
                                                                                
